# Supplementary material for: Phosphorylation of the VAR2CSA extracellular region is associated with enhanced adhesive properties to the placental receptor CSA
Source: PLoS Biol. 2019 Jun 10;17(6):e3000308. doi: 10.1371/journal.pbio.3000308 (PMC6586358; doi:10.1371/journal.pbio.3000308)
Supplement: S1 Table — Identified phosphopeptides are reported together with their localisation score. HEK293, human embryonic kidney 293; rVAR2CSA, recombinant VAR2CSA. (XLSX) [file pbio.3000308.s007.xlsx]

## Sheet: Feuil1
Peptide Sequence	Sequest Xcorr	Mascot Score	Start	Stop	Observed Mass	Charge	Delta PPM	Localization Prob.	Ascore	Variable Mod.	Fixed Mod.	Var2csa PFL0030c Phosphosites
NNDEVcNcNEsGIASVEQEQISDPSSNK	1.875		361	388	1068.76	3	-2.35	0.31	0	S11 Phospho	C6 Carbamidomethyl, C8 Carbamidomethyl	S429
NNDEVcNcNESGIAsVEQEQISDPSSNK	4.746	34.39	361	388	1068.76	3	-1.89	1	25.1	S15 Phospho	C6 Carbamidomethyl, C8 Carbamidomethyl	S433
AcITHsSIK	3.051	14.86	389	397	548.746	2	-1.2	0.82	7.32	S6 Phospho	C2 Carbamidomethyl	S452
AcITHSsIK	2.482		389	397	548.745	2	-1.87	0.99	14.02	S7 Phospho	C2 Carbamidomethyl	S453
GGDGTAGsSWVK	2.449		759	770	601.247	2	-0.9	0.91	10.11	S8 Phospho		S824
LQQcNtAVVVNVPSPLGNTPHGYK	4.433	21.1	871	894	891.766	3	-1.04	1	123.61	T6 Phospho	C4 Carbamidomethyl	T934
EYMNQWscGSAR	2.349	12.59	913	924	784.785	2	-1.34	0.99	19.05	S7 Phospho	C8 Carbamidomethyl	S977
SNsAKLDDK	1.382		952	960	529.233	2	1.91	0.99	15.27	S3 Phospho		S1012
NVLsRVSDEAAQPK	0.7952	10.84	995	1008	797.385	2	-0.259	0.91	10.03	S4 Phospho		S1056
mKSSEtScDcSEPIYIR	1.832		1145	1161	720.288	3	-0.54	0.79	7.32	T6 Phospho	C8 Carbamidomethyl, C10 Carbamidomethyl	T1208
NIGENSASGtVNK	3.224	44.81	1848	1860	685.8	2	-1.52	1	43.88	T10 Phospho		T1915
sIQWEAISEGYK	3.125	31.87	2175	2186	745.83	2	-2.59	1	97.91	S1 Phospho		S2233
