# Supplementary material for: Phosphorylation of the VAR2CSA extracellular region is associated with enhanced adhesive properties to the placental receptor CSA
Source: PLoS Biol. 2019 Jun 10;17(6):e3000308. doi: 10.1371/journal.pbio.3000308 (PMC6586358; doi:10.1371/journal.pbio.3000308)
Supplement: S2 Table — Identified phosphopeptides are reported together with their localisation score. MS, mass spectrometry; NF54, Plasmodium falciparum isolate NF54; VAR2CSA, variant surface antigen 2-CSA. (XLSX) [file pbio.3000308.s008.xlsx]

## Sheet: Feuil1
Peptide Sequence	Modifications	# Missed Cleavages	Charge	m/z [Da]	DeltaM [ppm]	Xcorr	ptmRS: Best Site Probabilities	Var2csa PFL0030c Phosphosites
NNDEVcNcNEsGIASVEQEQISDPSSNK	C6(Carbamidomethyl); C8(Carbamidomethyl); S11(Phospho)	0	3	1068.76	-0.58	3.23	S11(Phospho): 95.09	S429
NNDEVcNcNESGIAsVEQEQISDPSSNK	C6(Carbamidomethyl); C8(Carbamidomethyl); S15(Phospho)	0	3	1068.76	-2.18	3.85	S15(Phospho): 78.17	S 433
LQQcNtAVVVNVPSPLGNTPHGYK	C4(Carbamidomethyl); T6(Phospho)	0	3	891.768	1.02	4.46	T6(Phospho): 100	T 934
YNGVDVKPtTVR	T9(Phospho)	0	2	714.848	-0.05	3.64	T9(Phospho): 94.71	T 1006
QIYDANKGsQNK	S9(Phospho)	1	2	723.325	0.58	2.82	S9(Phospho): 100	S1124
GNDRtWSK	T5(Phospho)	1	2	522.219	0.05	2.49	T5(Phospho): 100	T 1586
tLEGVYVPPR	T1(Phospho)	0	2	605.797	0.18	3.09	T1(Phospho): 100	T1600
sIQWEAISEGYKK	S1(Phospho)	1	2	809.879	0.04	3.88	S1(Phospho): 100	S2233
