# Supplementary material for: Phosphorylation of the VAR2CSA extracellular region is associated with enhanced adhesive properties to the placental receptor CSA
Source: PLoS Biol. 2019 Jun 10;17(6):e3000308. doi: 10.1371/journal.pbio.3000308 (PMC6586358; doi:10.1371/journal.pbio.3000308)
Supplement: S3 Table — Putative VAR2CSA phosphosites predicted to be phosphorylated. VAR2CSA, variant surface antigen 2-CSA. (XLSX) [file pbio.3000308.s009.xlsx]

## Sheet: Feuil1
#
# Sequence		# x Context Score Kinase Answer
# -------------------------------------------------------------------
# VAR2CSA 4 S -MDKSSIAN 0.732 PKC YES
# VAR2CSA 4 S -MDKSSIAN 0.443 GSK3 .
# VAR2CSA 4 S -MDKSSIAN 0.427 CaM-II .
# VAR2CSA 4 S -MDKSSIAN 0.397 cdc2 .
# VAR2CSA 4 S -MDKSSIAN 0.370 CKI .
# VAR2CSA 4 S -MDKSSIAN 0.355 PKG .
# VAR2CSA 4 S -MDKSSIAN 0.354 CKII .
# VAR2CSA 4 S -MDKSSIAN 0.346 DNAPK .
# VAR2CSA 4 S -MDKSSIAN 0.306 ATM .
# VAR2CSA 4 S -MDKSSIAN 0.292 RSK .
# VAR2CSA 4 S -MDKSSIAN 0.270 p38MAPK .
# VAR2CSA 4 S -MDKSSIAN 0.225 PKA .
# VAR2CSA 4 S -MDKSSIAN 0.169 cdk5 .
# VAR2CSA 4 S -MDKSSIAN 0.095 PKB .
# VAR2CSA 4 S -MDKSSIAN 0.031 unsp .
#
# VAR2CSA 5 S MDKSSIANK 0.476 CKI .
# VAR2CSA 5 S MDKSSIANK 0.452 cdc2 .
# VAR2CSA 5 S MDKSSIANK 0.428 CaM-II .
# VAR2CSA 5 S MDKSSIANK 0.419 PKA .
# VAR2CSA 5 S MDKSSIANK 0.419 GSK3 .
# VAR2CSA 5 S MDKSSIANK 0.388 PKC .
# VAR2CSA 5 S MDKSSIANK 0.377 CKII .
# VAR2CSA 5 S MDKSSIANK 0.362 DNAPK .
# VAR2CSA 5 S MDKSSIANK 0.343 PKG .
# VAR2CSA 5 S MDKSSIANK 0.309 p38MAPK .
# VAR2CSA 5 S MDKSSIANK 0.296 ATM .
# VAR2CSA 5 S MDKSSIANK 0.285 RSK .
# VAR2CSA 5 S MDKSSIANK 0.136 cdk5 .
# VAR2CSA 5 S MDKSSIANK 0.093 PKB .
# VAR2CSA 5 S MDKSSIANK 0.036 unsp .
#
# VAR2CSA 13 Y KIEAYLGAK 0.380 INSR .
# VAR2CSA 13 Y KIEAYLGAK 0.355 SRC .
# VAR2CSA 13 Y KIEAYLGAK 0.348 EGFR .
# VAR2CSA 13 Y KIEAYLGAK 0.114 unsp .
#
# VAR2CSA 18 S LGAKSDDSK 0.547 CKII YES
# VAR2CSA 18 S LGAKSDDSK 0.474 cdc2 .
# VAR2CSA 18 S LGAKSDDSK 0.450 CaM-II .
# VAR2CSA 18 S LGAKSDDSK 0.436 GSK3 .
# VAR2CSA 18 S LGAKSDDSK 0.382 CKI .
# VAR2CSA 18 S LGAKSDDSK 0.344 DNAPK .
# VAR2CSA 18 S LGAKSDDSK 0.301 p38MAPK .
# VAR2CSA 18 S LGAKSDDSK 0.300 ATM .
# VAR2CSA 18 S LGAKSDDSK 0.287 PKG .
# VAR2CSA 18 S LGAKSDDSK 0.268 RSK .
# VAR2CSA 18 S LGAKSDDSK 0.250 unsp .
# VAR2CSA 18 S LGAKSDDSK 0.184 cdk5 .
# VAR2CSA 18 S LGAKSDDSK 0.154 PKA .
# VAR2CSA 18 S LGAKSDDSK 0.148 PKC .
# VAR2CSA 18 S LGAKSDDSK 0.089 PKB .
#
# VAR2CSA 21 S KSDDSKIDQ 0.998 unsp YES
# VAR2CSA 21 S KSDDSKIDQ 0.447 CaM-II .
# VAR2CSA 21 S KSDDSKIDQ 0.425 GSK3 .
# VAR2CSA 21 S KSDDSKIDQ 0.399 PKC .
# VAR2CSA 21 S KSDDSKIDQ 0.366 CKI .
# VAR2CSA 21 S KSDDSKIDQ 0.366 RSK .
# VAR2CSA 21 S KSDDSKIDQ 0.363 cdc2 .
# VAR2CSA 21 S KSDDSKIDQ 0.344 DNAPK .
# VAR2CSA 21 S KSDDSKIDQ 0.343 CKII .
# VAR2CSA 21 S KSDDSKIDQ 0.327 PKG .
# VAR2CSA 21 S KSDDSKIDQ 0.298 ATM .
# VAR2CSA 21 S KSDDSKIDQ 0.258 p38MAPK .
# VAR2CSA 21 S KSDDSKIDQ 0.192 PKA .
# VAR2CSA 21 S KSDDSKIDQ 0.151 cdk5 .
# VAR2CSA 21 S KSDDSKIDQ 0.083 PKB .
#
# VAR2CSA 26 S KIDQSLKAD 0.982 unsp YES
# VAR2CSA 26 S KIDQSLKAD 0.874 PKC YES
# VAR2CSA 26 S KIDQSLKAD 0.432 DNAPK .
# VAR2CSA 26 S KIDQSLKAD 0.427 GSK3 .
# VAR2CSA 26 S KIDQSLKAD 0.422 CaM-II .
# VAR2CSA 26 S KIDQSLKAD 0.405 PKA .
# VAR2CSA 26 S KIDQSLKAD 0.392 cdc2 .
# VAR2CSA 26 S KIDQSLKAD 0.362 CKII .
# VAR2CSA 26 S KIDQSLKAD 0.361 CKI .
# VAR2CSA 26 S KIDQSLKAD 0.317 RSK .
# VAR2CSA 26 S KIDQSLKAD 0.286 p38MAPK .
# VAR2CSA 26 S KIDQSLKAD 0.282 ATM .
# VAR2CSA 26 S KIDQSLKAD 0.266 PKG .
# VAR2CSA 26 S KIDQSLKAD 0.144 cdk5 .
# VAR2CSA 26 S KIDQSLKAD 0.080 PKB .
#
# VAR2CSA 32 S KADPSEVQY 0.480 PKG .
# VAR2CSA 32 S KADPSEVQY 0.431 GSK3 .
# VAR2CSA 32 S KADPSEVQY 0.430 CaM-II .
# VAR2CSA 32 S KADPSEVQY 0.420 cdc2 .
# VAR2CSA 32 S KADPSEVQY 0.371 CKI .
# VAR2CSA 32 S KADPSEVQY 0.350 DNAPK .
# VAR2CSA 32 S KADPSEVQY 0.348 CKII .
# VAR2CSA 32 S KADPSEVQY 0.313 p38MAPK .
# VAR2CSA 32 S KADPSEVQY 0.291 ATM .
# VAR2CSA 32 S KADPSEVQY 0.266 RSK .
# VAR2CSA 32 S KADPSEVQY 0.252 PKA .
# VAR2CSA 32 S KADPSEVQY 0.168 cdk5 .
# VAR2CSA 32 S KADPSEVQY 0.110 PKC .
# VAR2CSA 32 S KADPSEVQY 0.108 unsp .
# VAR2CSA 32 S KADPSEVQY 0.076 PKB .
#
# VAR2CSA 36 Y SEVQYYGSG 0.911 unsp YES
# VAR2CSA 36 Y SEVQYYGSG 0.450 INSR .
# VAR2CSA 36 Y SEVQYYGSG 0.444 SRC .
# VAR2CSA 36 Y SEVQYYGSG 0.334 EGFR .
#
# VAR2CSA 37 Y EVQYYGSGG 0.500 INSR .
# VAR2CSA 37 Y EVQYYGSGG 0.463 unsp .
# VAR2CSA 37 Y EVQYYGSGG 0.451 SRC .
# VAR2CSA 37 Y EVQYYGSGG 0.373 EGFR .
#
# VAR2CSA 39 S QYYGSGGDG 0.813 unsp YES
# VAR2CSA 39 S QYYGSGGDG 0.511 cdc2 YES
# VAR2CSA 39 S QYYGSGGDG 0.469 GSK3 .
# VAR2CSA 39 S QYYGSGGDG 0.439 CKII .
# VAR2CSA 39 S QYYGSGGDG 0.426 CaM-II .
# VAR2CSA 39 S QYYGSGGDG 0.389 CKI .
# VAR2CSA 39 S QYYGSGGDG 0.365 ATM .
# VAR2CSA 39 S QYYGSGGDG 0.357 DNAPK .
# VAR2CSA 39 S QYYGSGGDG 0.353 PKG .
# VAR2CSA 39 S QYYGSGGDG 0.307 p38MAPK .
# VAR2CSA 39 S QYYGSGGDG 0.256 PKA .
# VAR2CSA 39 S QYYGSGGDG 0.249 RSK .
# VAR2CSA 39 S QYYGSGGDG 0.214 cdk5 .
# VAR2CSA 39 S QYYGSGGDG 0.183 PKC .
# VAR2CSA 39 S QYYGSGGDG 0.087 PKB .
#
# VAR2CSA 44 Y GGDGYYLRK 0.467 INSR .
# VAR2CSA 44 Y GGDGYYLRK 0.378 SRC .
# VAR2CSA 44 Y GGDGYYLRK 0.345 EGFR .
# VAR2CSA 44 Y GGDGYYLRK 0.128 unsp .
#
# VAR2CSA 45 Y GDGYYLRKN 0.661 unsp YES
# VAR2CSA 45 Y GDGYYLRKN 0.405 INSR .
# VAR2CSA 45 Y GDGYYLRKN 0.404 SRC .
# VAR2CSA 45 Y GDGYYLRKN 0.361 EGFR .
#
# VAR2CSA 54 T ICKITVNHS 0.451 GSK3 .
# VAR2CSA 54 T ICKITVNHS 0.451 CaM-II .
# VAR2CSA 54 T ICKITVNHS 0.418 PKG .
# VAR2CSA 54 T ICKITVNHS 0.416 cdc2 .
# VAR2CSA 54 T ICKITVNHS 0.372 PKC .
# VAR2CSA 54 T ICKITVNHS 0.360 CKI .
# VAR2CSA 54 T ICKITVNHS 0.336 DNAPK .
# VAR2CSA 54 T ICKITVNHS 0.329 p38MAPK .
# VAR2CSA 54 T ICKITVNHS 0.322 CKII .
# VAR2CSA 54 T ICKITVNHS 0.267 RSK .
# VAR2CSA 54 T ICKITVNHS 0.243 ATM .
# VAR2CSA 54 T ICKITVNHS 0.207 cdk5 .
# VAR2CSA 54 T ICKITVNHS 0.201 PKA .
# VAR2CSA 54 T ICKITVNHS 0.113 PKB .
# VAR2CSA 54 T ICKITVNHS 0.014 unsp .
#
# VAR2CSA 58 S TVNHSDSGT 0.954 unsp YES
# VAR2CSA 58 S TVNHSDSGT 0.486 CKII .
# VAR2CSA 58 S TVNHSDSGT 0.441 GSK3 .
# VAR2CSA 58 S TVNHSDSGT 0.439 CaM-II .
# VAR2CSA 58 S TVNHSDSGT 0.402 DNAPK .
# VAR2CSA 58 S TVNHSDSGT 0.390 cdc2 .
# VAR2CSA 58 S TVNHSDSGT 0.374 CKI .
# VAR2CSA 58 S TVNHSDSGT 0.291 ATM .
# VAR2CSA 58 S TVNHSDSGT 0.282 PKG .
# VAR2CSA 58 S TVNHSDSGT 0.281 p38MAPK .
# VAR2CSA 58 S TVNHSDSGT 0.236 RSK .
# VAR2CSA 58 S TVNHSDSGT 0.166 cdk5 .
# VAR2CSA 58 S TVNHSDSGT 0.149 PKA .
# VAR2CSA 58 S TVNHSDSGT 0.089 PKC .
# VAR2CSA 58 S TVNHSDSGT 0.081 PKB .
#
# VAR2CSA 60 S NHSDSGTND 0.972 unsp YES
# VAR2CSA 60 S NHSDSGTND 0.469 PKA .
# VAR2CSA 60 S NHSDSGTND 0.452 CKII .
# VAR2CSA 60 S NHSDSGTND 0.449 GSK3 .
# VAR2CSA 60 S NHSDSGTND 0.431 CaM-II .
# VAR2CSA 60 S NHSDSGTND 0.427 CKI .
# VAR2CSA 60 S NHSDSGTND 0.393 cdc2 .
# VAR2CSA 60 S NHSDSGTND 0.348 DNAPK .
# VAR2CSA 60 S NHSDSGTND 0.325 p38MAPK .
# VAR2CSA 60 S NHSDSGTND 0.307 RSK .
# VAR2CSA 60 S NHSDSGTND 0.289 ATM .
# VAR2CSA 60 S NHSDSGTND 0.261 PKG .
# VAR2CSA 60 S NHSDSGTND 0.170 cdk5 .
# VAR2CSA 60 S NHSDSGTND 0.083 PKC .
# VAR2CSA 60 S NHSDSGTND 0.082 PKB .
#
# VAR2CSA 62 T SDSGTNDPC 0.541 CKII YES
# VAR2CSA 62 T SDSGTNDPC 0.464 GSK3 .
# VAR2CSA 62 T SDSGTNDPC 0.442 cdc2 .
# VAR2CSA 62 T SDSGTNDPC 0.433 CaM-II .
# VAR2CSA 62 T SDSGTNDPC 0.365 CKI .
# VAR2CSA 62 T SDSGTNDPC 0.358 DNAPK .
# VAR2CSA 62 T SDSGTNDPC 0.292 p38MAPK .
# VAR2CSA 62 T SDSGTNDPC 0.287 PKG .
# VAR2CSA 62 T SDSGTNDPC 0.250 ATM .
# VAR2CSA 62 T SDSGTNDPC 0.214 PKC .
# VAR2CSA 62 T SDSGTNDPC 0.201 RSK .
# VAR2CSA 62 T SDSGTNDPC 0.178 cdk5 .
# VAR2CSA 62 T SDSGTNDPC 0.108 PKA .
# VAR2CSA 62 T SDSGTNDPC 0.081 PKB .
# VAR2CSA 62 T SDSGTNDPC 0.042 unsp .
#
# VAR2CSA 73 Y IPPPYGDND 0.846 unsp YES
# VAR2CSA 73 Y IPPPYGDND 0.455 INSR .
# VAR2CSA 73 Y IPPPYGDND 0.411 SRC .
# VAR2CSA 73 Y IPPPYGDND 0.346 EGFR .
#
# VAR2CSA 86 S AIILSKVSE 0.535 PKC YES
# VAR2CSA 86 S AIILSKVSE 0.460 CaM-II .
# VAR2CSA 86 S AIILSKVSE 0.452 GSK3 .
# VAR2CSA 86 S AIILSKVSE 0.429 cdc2 .
# VAR2CSA 86 S AIILSKVSE 0.398 CKII .
# VAR2CSA 86 S AIILSKVSE 0.370 CKI .
# VAR2CSA 86 S AIILSKVSE 0.356 DNAPK .
# VAR2CSA 86 S AIILSKVSE 0.346 p38MAPK .
# VAR2CSA 86 S AIILSKVSE 0.306 PKG .
# VAR2CSA 86 S AIILSKVSE 0.287 ATM .
# VAR2CSA 86 S AIILSKVSE 0.282 RSK .
# VAR2CSA 86 S AIILSKVSE 0.237 PKA .
# VAR2CSA 86 S AIILSKVSE 0.176 cdk5 .
# VAR2CSA 86 S AIILSKVSE 0.094 PKB .
# VAR2CSA 86 S AIILSKVSE 0.008 unsp .
#
# VAR2CSA 89 S LSKVSEKPE 0.979 unsp YES
# VAR2CSA 89 S LSKVSEKPE 0.442 CaM-II .
# VAR2CSA 89 S LSKVSEKPE 0.441 CKII .
# VAR2CSA 89 S LSKVSEKPE 0.423 cdc2 .
# VAR2CSA 89 S LSKVSEKPE 0.412 PKG .
# VAR2CSA 89 S LSKVSEKPE 0.405 GSK3 .
# VAR2CSA 89 S LSKVSEKPE 0.354 CKI .
# VAR2CSA 89 S LSKVSEKPE 0.338 DNAPK .
# VAR2CSA 89 S LSKVSEKPE 0.300 RSK .
# VAR2CSA 89 S LSKVSEKPE 0.267 p38MAPK .
# VAR2CSA 89 S LSKVSEKPE 0.263 ATM .
# VAR2CSA 89 S LSKVSEKPE 0.248 PKC .
# VAR2CSA 89 S LSKVSEKPE 0.226 PKA .
# VAR2CSA 89 S LSKVSEKPE 0.123 cdk5 .
# VAR2CSA 89 S LSKVSEKPE 0.084 PKB .
#
# VAR2CSA 130 T DVLLTARNE 0.778 PKC YES
# VAR2CSA 130 T DVLLTARNE 0.678 unsp YES
# VAR2CSA 130 T DVLLTARNE 0.440 CaM-II .
# VAR2CSA 130 T DVLLTARNE 0.427 GSK3 .
# VAR2CSA 130 T DVLLTARNE 0.397 CKII .
# VAR2CSA 130 T DVLLTARNE 0.395 p38MAPK .
# VAR2CSA 130 T DVLLTARNE 0.379 CKI .
# VAR2CSA 130 T DVLLTARNE 0.339 DNAPK .
# VAR2CSA 130 T DVLLTARNE 0.333 cdc2 .
# VAR2CSA 130 T DVLLTARNE 0.305 RSK .
# VAR2CSA 130 T DVLLTARNE 0.293 PKG .
# VAR2CSA 130 T DVLLTARNE 0.243 ATM .
# VAR2CSA 130 T DVLLTARNE 0.171 cdk5 .
# VAR2CSA 130 T DVLLTARNE 0.127 PKA .
# VAR2CSA 130 T DVLLTARNE 0.085 PKB .
#
# VAR2CSA 145 T NHPDTNSSN 0.518 cdc2 YES
# VAR2CSA 145 T NHPDTNSSN 0.490 GSK3 .
# VAR2CSA 145 T NHPDTNSSN 0.424 CaM-II .
# VAR2CSA 145 T NHPDTNSSN 0.384 p38MAPK .
# VAR2CSA 145 T NHPDTNSSN 0.365 CKI .
# VAR2CSA 145 T NHPDTNSSN 0.341 DNAPK .
# VAR2CSA 145 T NHPDTNSSN 0.312 CKII .
# VAR2CSA 145 T NHPDTNSSN 0.282 PKG .
# VAR2CSA 145 T NHPDTNSSN 0.240 ATM .
# VAR2CSA 145 T NHPDTNSSN 0.235 RSK .
# VAR2CSA 145 T NHPDTNSSN 0.235 cdk5 .
# VAR2CSA 145 T NHPDTNSSN 0.134 PKA .
# VAR2CSA 145 T NHPDTNSSN 0.119 PKC .
# VAR2CSA 145 T NHPDTNSSN 0.100 PKB .
# VAR2CSA 145 T NHPDTNSSN 0.080 unsp .
#
# VAR2CSA 147 S PDTNSSNVC 0.446 CaM-II .
# VAR2CSA 147 S PDTNSSNVC 0.442 cdc2 .
# VAR2CSA 147 S PDTNSSNVC 0.430 GSK3 .
# VAR2CSA 147 S PDTNSSNVC 0.398 DNAPK .
# VAR2CSA 147 S PDTNSSNVC 0.367 CKII .
# VAR2CSA 147 S PDTNSSNVC 0.357 CKI .
# VAR2CSA 147 S PDTNSSNVC 0.285 PKG .
# VAR2CSA 147 S PDTNSSNVC 0.276 p38MAPK .
# VAR2CSA 147 S PDTNSSNVC 0.271 ATM .
# VAR2CSA 147 S PDTNSSNVC 0.260 PKC .
# VAR2CSA 147 S PDTNSSNVC 0.244 RSK .
# VAR2CSA 147 S PDTNSSNVC 0.229 PKA .
# VAR2CSA 147 S PDTNSSNVC 0.175 cdk5 .
# VAR2CSA 147 S PDTNSSNVC 0.094 PKB .
# VAR2CSA 147 S PDTNSSNVC 0.002 unsp .
#
# VAR2CSA 148 S DTNSSNVCN 0.500 cdc2 YES
# VAR2CSA 148 S DTNSSNVCN 0.429 CaM-II .
# VAR2CSA 148 S DTNSSNVCN 0.427 GSK3 .
# VAR2CSA 148 S DTNSSNVCN 0.369 DNAPK .
# VAR2CSA 148 S DTNSSNVCN 0.363 CKI .
# VAR2CSA 148 S DTNSSNVCN 0.361 RSK .
# VAR2CSA 148 S DTNSSNVCN 0.330 PKG .
# VAR2CSA 148 S DTNSSNVCN 0.307 CKII .
# VAR2CSA 148 S DTNSSNVCN 0.285 p38MAPK .
# VAR2CSA 148 S DTNSSNVCN 0.276 PKA .
# VAR2CSA 148 S DTNSSNVCN 0.271 ATM .
# VAR2CSA 148 S DTNSSNVCN 0.202 cdk5 .
# VAR2CSA 148 S DTNSSNVCN 0.094 PKC .
# VAR2CSA 148 S DTNSSNVCN 0.081 PKB .
# VAR2CSA 148 S DTNSSNVCN 0.079 unsp .
#
# VAR2CSA 157 S ALERSFADI 0.471 PKG .
# VAR2CSA 157 S ALERSFADI 0.464 GSK3 .
# VAR2CSA 157 S ALERSFADI 0.435 CaM-II .
# VAR2CSA 157 S ALERSFADI 0.418 cdc2 .
# VAR2CSA 157 S ALERSFADI 0.409 CKII .
# VAR2CSA 157 S ALERSFADI 0.389 CKI .
# VAR2CSA 157 S ALERSFADI 0.367 DNAPK .
# VAR2CSA 157 S ALERSFADI 0.311 ATM .
# VAR2CSA 157 S ALERSFADI 0.296 RSK .
# VAR2CSA 157 S ALERSFADI 0.275 unsp .
# VAR2CSA 157 S ALERSFADI 0.242 p38MAPK .
# VAR2CSA 157 S ALERSFADI 0.205 PKA .
# VAR2CSA 157 S ALERSFADI 0.161 cdk5 .
# VAR2CSA 157 S ALERSFADI 0.081 PKB .
# VAR2CSA 157 S ALERSFADI 0.056 PKC .
#
# VAR2CSA 168 T IIRGTDLWK 0.830 PKC YES
# VAR2CSA 168 T IIRGTDLWK 0.439 GSK3 .
# VAR2CSA 168 T IIRGTDLWK 0.424 CaM-II .
# VAR2CSA 168 T IIRGTDLWK 0.416 cdc2 .
# VAR2CSA 168 T IIRGTDLWK 0.406 CKII .
# VAR2CSA 168 T IIRGTDLWK 0.374 CKI .
# VAR2CSA 168 T IIRGTDLWK 0.364 PKA .
# VAR2CSA 168 T IIRGTDLWK 0.363 PKG .
# VAR2CSA 168 T IIRGTDLWK 0.342 DNAPK .
# VAR2CSA 168 T IIRGTDLWK 0.305 p38MAPK .
# VAR2CSA 168 T IIRGTDLWK 0.260 ATM .
# VAR2CSA 168 T IIRGTDLWK 0.253 RSK .
# VAR2CSA 168 T IIRGTDLWK 0.169 cdk5 .
# VAR2CSA 168 T IIRGTDLWK 0.149 unsp .
# VAR2CSA 168 T IIRGTDLWK 0.085 PKB .
#
# VAR2CSA 174 T LWKGTNSNL 0.523 PKA YES
# VAR2CSA 174 T LWKGTNSNL 0.462 CaM-II .
# VAR2CSA 174 T LWKGTNSNL 0.461 cdc2 .
# VAR2CSA 174 T LWKGTNSNL 0.439 GSK3 .
# VAR2CSA 174 T LWKGTNSNL 0.386 CKII .
# VAR2CSA 174 T LWKGTNSNL 0.379 PKG .
# VAR2CSA 174 T LWKGTNSNL 0.369 CKI .
# VAR2CSA 174 T LWKGTNSNL 0.346 DNAPK .
# VAR2CSA 174 T LWKGTNSNL 0.326 p38MAPK .
# VAR2CSA 174 T LWKGTNSNL 0.319 RSK .
# VAR2CSA 174 T LWKGTNSNL 0.258 ATM .
# VAR2CSA 174 T LWKGTNSNL 0.157 cdk5 .
# VAR2CSA 174 T LWKGTNSNL 0.094 PKC .
# VAR2CSA 174 T LWKGTNSNL 0.085 PKB .
# VAR2CSA 174 T LWKGTNSNL 0.032 unsp .
#
# VAR2CSA 176 S KGTNSNLEQ 0.567 CKII YES
# VAR2CSA 176 S KGTNSNLEQ 0.463 CaM-II .
# VAR2CSA 176 S KGTNSNLEQ 0.423 GSK3 .
# VAR2CSA 176 S KGTNSNLEQ 0.415 cdc2 .
# VAR2CSA 176 S KGTNSNLEQ 0.388 PKA .
# VAR2CSA 176 S KGTNSNLEQ 0.362 DNAPK .
# VAR2CSA 176 S KGTNSNLEQ 0.359 PKG .
# VAR2CSA 176 S KGTNSNLEQ 0.356 CKI .
# VAR2CSA 176 S KGTNSNLEQ 0.352 RSK .
# VAR2CSA 176 S KGTNSNLEQ 0.290 ATM .
# VAR2CSA 176 S KGTNSNLEQ 0.228 p38MAPK .
# VAR2CSA 176 S KGTNSNLEQ 0.165 PKC .
# VAR2CSA 176 S KGTNSNLEQ 0.134 cdk5 .
# VAR2CSA 176 S KGTNSNLEQ 0.100 PKB .
# VAR2CSA 176 S KGTNSNLEQ 0.016 unsp .
#
# VAR2CSA 200 Y LQDKYPKDQ 0.470 INSR .
# VAR2CSA 200 Y LQDKYPKDQ 0.352 SRC .
# VAR2CSA 200 Y LQDKYPKDQ 0.351 EGFR .
# VAR2CSA 200 Y LQDKYPKDQ 0.177 unsp .
#
# VAR2CSA 206 Y KDQNYRKLR 0.544 EGFR YES
# VAR2CSA 206 Y KDQNYRKLR 0.385 INSR .
# VAR2CSA 206 Y KDQNYRKLR 0.338 SRC .
# VAR2CSA 206 Y KDQNYRKLR 0.132 unsp .
#
# VAR2CSA 226 T WEVITCGAR 0.450 GSK3 .
# VAR2CSA 226 T WEVITCGAR 0.411 CaM-II .
# VAR2CSA 226 T WEVITCGAR 0.395 cdc2 .
# VAR2CSA 226 T WEVITCGAR 0.366 CKI .
# VAR2CSA 226 T WEVITCGAR 0.351 CKII .
# VAR2CSA 226 T WEVITCGAR 0.348 p38MAPK .
# VAR2CSA 226 T WEVITCGAR 0.337 DNAPK .
# VAR2CSA 226 T WEVITCGAR 0.262 PKG .
# VAR2CSA 226 T WEVITCGAR 0.244 ATM .
# VAR2CSA 226 T WEVITCGAR 0.236 PKC .
# VAR2CSA 226 T WEVITCGAR 0.219 cdk5 .
# VAR2CSA 226 T WEVITCGAR 0.207 RSK .
# VAR2CSA 226 T WEVITCGAR 0.114 PKA .
# VAR2CSA 226 T WEVITCGAR 0.083 PKB .
# VAR2CSA 226 T WEVITCGAR 0.069 unsp .
#
# VAR2CSA 231 S CGARSNDLL 0.492 PKA .
# VAR2CSA 231 S CGARSNDLL 0.473 CKII .
# VAR2CSA 231 S CGARSNDLL 0.455 GSK3 .
# VAR2CSA 231 S CGARSNDLL 0.443 CaM-II .
# VAR2CSA 231 S CGARSNDLL 0.369 CKI .
# VAR2CSA 231 S CGARSNDLL 0.353 DNAPK .
# VAR2CSA 231 S CGARSNDLL 0.348 cdc2 .
# VAR2CSA 231 S CGARSNDLL 0.310 RSK .
# VAR2CSA 231 S CGARSNDLL 0.298 p38MAPK .
# VAR2CSA 231 S CGARSNDLL 0.296 PKG .
# VAR2CSA 231 S CGARSNDLL 0.281 ATM .
# VAR2CSA 231 S CGARSNDLL 0.204 cdk5 .
# VAR2CSA 231 S CGARSNDLL 0.083 PKB .
# VAR2CSA 231 S CGARSNDLL 0.068 PKC .
# VAR2CSA 231 S CGARSNDLL 0.047 unsp .
#
# VAR2CSA 242 T RGWRTSGKS 0.785 PKC YES
# VAR2CSA 242 T RGWRTSGKS 0.561 unsp YES
# VAR2CSA 242 T RGWRTSGKS 0.479 GSK3 .
# VAR2CSA 242 T RGWRTSGKS 0.409 CaM-II .
# VAR2CSA 242 T RGWRTSGKS 0.402 PKG .
# VAR2CSA 242 T RGWRTSGKS 0.357 CKI .
# VAR2CSA 242 T RGWRTSGKS 0.351 DNAPK .
# VAR2CSA 242 T RGWRTSGKS 0.340 cdc2 .
# VAR2CSA 242 T RGWRTSGKS 0.321 p38MAPK .
# VAR2CSA 242 T RGWRTSGKS 0.271 CKII .
# VAR2CSA 242 T RGWRTSGKS 0.256 RSK .
# VAR2CSA 242 T RGWRTSGKS 0.236 ATM .
# VAR2CSA 242 T RGWRTSGKS 0.236 PKA .
# VAR2CSA 242 T RGWRTSGKS 0.183 cdk5 .
# VAR2CSA 242 T RGWRTSGKS 0.109 PKB .
#
# VAR2CSA 243 S GWRTSGKSN 0.995 unsp YES
# VAR2CSA 243 S GWRTSGKSN 0.886 PKC YES
# VAR2CSA 243 S GWRTSGKSN 0.455 cdc2 .
# VAR2CSA 243 S GWRTSGKSN 0.449 GSK3 .
# VAR2CSA 243 S GWRTSGKSN 0.446 CaM-II .
# VAR2CSA 243 S GWRTSGKSN 0.402 PKB .
# VAR2CSA 243 S GWRTSGKSN 0.397 RSK .
# VAR2CSA 243 S GWRTSGKSN 0.391 PKG .
# VAR2CSA 243 S GWRTSGKSN 0.390 CKI .
# VAR2CSA 243 S GWRTSGKSN 0.347 DNAPK .
# VAR2CSA 243 S GWRTSGKSN 0.316 p38MAPK .
# VAR2CSA 243 S GWRTSGKSN 0.281 ATM .
# VAR2CSA 243 S GWRTSGKSN 0.260 PKA .
# VAR2CSA 243 S GWRTSGKSN 0.255 CKII .
# VAR2CSA 243 S GWRTSGKSN 0.252 cdk5 .
#
# VAR2CSA 246 S TSGKSNGDN 0.997 unsp YES
# VAR2CSA 246 S TSGKSNGDN 0.578 PKC YES
# VAR2CSA 246 S TSGKSNGDN 0.466 GSK3 .
# VAR2CSA 246 S TSGKSNGDN 0.442 CaM-II .
# VAR2CSA 246 S TSGKSNGDN 0.429 CKI .
# VAR2CSA 246 S TSGKSNGDN 0.398 cdc2 .
# VAR2CSA 246 S TSGKSNGDN 0.387 RSK .
# VAR2CSA 246 S TSGKSNGDN 0.343 DNAPK .
# VAR2CSA 246 S TSGKSNGDN 0.333 CKII .
# VAR2CSA 246 S TSGKSNGDN 0.329 PKB .
# VAR2CSA 246 S TSGKSNGDN 0.314 p38MAPK .
# VAR2CSA 246 S TSGKSNGDN 0.277 ATM .
# VAR2CSA 246 S TSGKSNGDN 0.262 PKG .
# VAR2CSA 246 S TSGKSNGDN 0.250 cdk5 .
# VAR2CSA 246 S TSGKSNGDN 0.159 PKA .
#
# VAR2CSA 261 Y KCGHYEEKV 0.734 unsp YES
# VAR2CSA 261 Y KCGHYEEKV 0.404 INSR .
# VAR2CSA 261 Y KCGHYEEKV 0.396 EGFR .
# VAR2CSA 261 Y KCGHYEEKV 0.377 SRC .
#
# VAR2CSA 267 T EKVPTKLDY 0.440 GSK3 .
# VAR2CSA 267 T EKVPTKLDY 0.439 cdc2 .
# VAR2CSA 267 T EKVPTKLDY 0.437 CaM-II .
# VAR2CSA 267 T EKVPTKLDY 0.370 CKI .
# VAR2CSA 267 T EKVPTKLDY 0.356 CKII .
# VAR2CSA 267 T EKVPTKLDY 0.336 DNAPK .
# VAR2CSA 267 T EKVPTKLDY 0.319 p38MAPK .
# VAR2CSA 267 T EKVPTKLDY 0.316 PKG .
# VAR2CSA 267 T EKVPTKLDY 0.243 ATM .
# VAR2CSA 267 T EKVPTKLDY 0.203 RSK .
# VAR2CSA 267 T EKVPTKLDY 0.203 PKC .
# VAR2CSA 267 T EKVPTKLDY 0.178 unsp .
# VAR2CSA 267 T EKVPTKLDY 0.159 cdk5 .
# VAR2CSA 267 T EKVPTKLDY 0.129 PKA .
# VAR2CSA 267 T EKVPTKLDY 0.108 PKB .
#
# VAR2CSA 271 Y TKLDYVPQF 0.497 EGFR .
# VAR2CSA 271 Y TKLDYVPQF 0.418 INSR .
# VAR2CSA 271 Y TKLDYVPQF 0.366 unsp .
# VAR2CSA 271 Y TKLDYVPQF 0.306 SRC .
#
# VAR2CSA 280 T LRWLTEWIE 0.492 PKA .
# VAR2CSA 280 T LRWLTEWIE 0.474 CaM-II .
# VAR2CSA 280 T LRWLTEWIE 0.471 CKII .
# VAR2CSA 280 T LRWLTEWIE 0.424 unsp .
# VAR2CSA 280 T LRWLTEWIE 0.424 GSK3 .
# VAR2CSA 280 T LRWLTEWIE 0.409 RSK .
# VAR2CSA 280 T LRWLTEWIE 0.401 cdc2 .
# VAR2CSA 280 T LRWLTEWIE 0.384 PKG .
# VAR2CSA 280 T LRWLTEWIE 0.362 CKI .
# VAR2CSA 280 T LRWLTEWIE 0.353 DNAPK .
# VAR2CSA 280 T LRWLTEWIE 0.281 p38MAPK .
# VAR2CSA 280 T LRWLTEWIE 0.247 ATM .
# VAR2CSA 280 T LRWLTEWIE 0.184 PKB .
# VAR2CSA 280 T LRWLTEWIE 0.143 cdk5 .
# VAR2CSA 280 T LRWLTEWIE 0.074 PKC .
#
# VAR2CSA 287 Y IEDFYREKQ 0.695 unsp YES
# VAR2CSA 287 Y IEDFYREKQ 0.573 EGFR YES
# VAR2CSA 287 Y IEDFYREKQ 0.493 SRC .
# VAR2CSA 287 Y IEDFYREKQ 0.469 INSR .
#
# VAR2CSA 305 T REECTSEDH 0.684 unsp YES
# VAR2CSA 305 T REECTSEDH 0.499 CKII .
# VAR2CSA 305 T REECTSEDH 0.437 GSK3 .
# VAR2CSA 305 T REECTSEDH 0.414 CaM-II .
# VAR2CSA 305 T REECTSEDH 0.399 CKI .
# VAR2CSA 305 T REECTSEDH 0.380 cdc2 .
# VAR2CSA 305 T REECTSEDH 0.345 DNAPK .
# VAR2CSA 305 T REECTSEDH 0.302 p38MAPK .
# VAR2CSA 305 T REECTSEDH 0.298 ATM .
# VAR2CSA 305 T REECTSEDH 0.228 PKG .
# VAR2CSA 305 T REECTSEDH 0.215 RSK .
# VAR2CSA 305 T REECTSEDH 0.152 PKC .
# VAR2CSA 305 T REECTSEDH 0.144 cdk5 .
# VAR2CSA 305 T REECTSEDH 0.099 PKB .
# VAR2CSA 305 T REECTSEDH 0.079 PKA .
#
# VAR2CSA 306 S EECTSEDHK 0.579 CKII YES
# VAR2CSA 306 S EECTSEDHK 0.489 unsp .
# VAR2CSA 306 S EECTSEDHK 0.443 GSK3 .
# VAR2CSA 306 S EECTSEDHK 0.428 CaM-II .
# VAR2CSA 306 S EECTSEDHK 0.422 cdc2 .
# VAR2CSA 306 S EECTSEDHK 0.411 RSK .
# VAR2CSA 306 S EECTSEDHK 0.390 CKI .
# VAR2CSA 306 S EECTSEDHK 0.382 PKB .
# VAR2CSA 306 S EECTSEDHK 0.346 DNAPK .
# VAR2CSA 306 S EECTSEDHK 0.295 p38MAPK .
# VAR2CSA 306 S EECTSEDHK 0.273 ATM .
# VAR2CSA 306 S EECTSEDHK 0.250 PKG .
# VAR2CSA 306 S EECTSEDHK 0.181 cdk5 .
# VAR2CSA 306 S EECTSEDHK 0.140 PKC .
# VAR2CSA 306 S EECTSEDHK 0.075 PKA .
#
# VAR2CSA 311 S EDHKSKEGT 0.994 unsp YES
# VAR2CSA 311 S EDHKSKEGT 0.499 CKI .
# VAR2CSA 311 S EDHKSKEGT 0.449 GSK3 .
# VAR2CSA 311 S EDHKSKEGT 0.434 CaM-II .
# VAR2CSA 311 S EDHKSKEGT 0.422 cdc2 .
# VAR2CSA 311 S EDHKSKEGT 0.418 CKII .
# VAR2CSA 311 S EDHKSKEGT 0.343 DNAPK .
# VAR2CSA 311 S EDHKSKEGT 0.318 ATM .
# VAR2CSA 311 S EDHKSKEGT 0.302 p38MAPK .
# VAR2CSA 311 S EDHKSKEGT 0.283 RSK .
# VAR2CSA 311 S EDHKSKEGT 0.227 PKG .
# VAR2CSA 311 S EDHKSKEGT 0.151 cdk5 .
# VAR2CSA 311 S EDHKSKEGT 0.132 PKC .
# VAR2CSA 311 S EDHKSKEGT 0.110 PKB .
# VAR2CSA 311 S EDHKSKEGT 0.100 PKA .
#
# VAR2CSA 315 T SKEGTSYCS 0.659 unsp YES
# VAR2CSA 315 T SKEGTSYCS 0.609 PKC YES
# VAR2CSA 315 T SKEGTSYCS 0.465 GSK3 .
# VAR2CSA 315 T SKEGTSYCS 0.417 CaM-II .
# VAR2CSA 315 T SKEGTSYCS 0.373 cdc2 .
# VAR2CSA 315 T SKEGTSYCS 0.370 CKI .
# VAR2CSA 315 T SKEGTSYCS 0.366 DNAPK .
# VAR2CSA 315 T SKEGTSYCS 0.344 CKII .
# VAR2CSA 315 T SKEGTSYCS 0.300 PKA .
# VAR2CSA 315 T SKEGTSYCS 0.283 p38MAPK .
# VAR2CSA 315 T SKEGTSYCS 0.276 PKG .
# VAR2CSA 315 T SKEGTSYCS 0.228 ATM .
# VAR2CSA 315 T SKEGTSYCS 0.226 RSK .
# VAR2CSA 315 T SKEGTSYCS 0.152 cdk5 .
# VAR2CSA 315 T SKEGTSYCS 0.090 PKB .
#
# VAR2CSA 316 S KEGTSYCST 0.989 unsp YES
# VAR2CSA 316 S KEGTSYCST 0.444 GSK3 .
# VAR2CSA 316 S KEGTSYCST 0.426 CaM-II .
# VAR2CSA 316 S KEGTSYCST 0.394 cdc2 .
# VAR2CSA 316 S KEGTSYCST 0.371 CKI .
# VAR2CSA 316 S KEGTSYCST 0.355 RSK .
# VAR2CSA 316 S KEGTSYCST 0.351 DNAPK .
# VAR2CSA 316 S KEGTSYCST 0.347 CKII .
# VAR2CSA 316 S KEGTSYCST 0.321 p38MAPK .
# VAR2CSA 316 S KEGTSYCST 0.272 ATM .
# VAR2CSA 316 S KEGTSYCST 0.259 PKG .
# VAR2CSA 316 S KEGTSYCST 0.205 PKA .
# VAR2CSA 316 S KEGTSYCST 0.178 cdk5 .
# VAR2CSA 316 S KEGTSYCST 0.162 PKC .
# VAR2CSA 316 S KEGTSYCST 0.124 PKB .
#
# VAR2CSA 317 Y EGTSYCSTC 0.906 unsp YES
# VAR2CSA 317 Y EGTSYCSTC 0.498 INSR .
# VAR2CSA 317 Y EGTSYCSTC 0.432 SRC .
# VAR2CSA 317 Y EGTSYCSTC 0.379 EGFR .
#
# VAR2CSA 319 S TSYCSTCKD 0.606 PKC YES
# VAR2CSA 319 S TSYCSTCKD 0.594 unsp YES
# VAR2CSA 319 S TSYCSTCKD 0.468 cdc2 .
# VAR2CSA 319 S TSYCSTCKD 0.468 CKII .
# VAR2CSA 319 S TSYCSTCKD 0.457 GSK3 .
# VAR2CSA 319 S TSYCSTCKD 0.421 CaM-II .
# VAR2CSA 319 S TSYCSTCKD 0.365 CKI .
# VAR2CSA 319 S TSYCSTCKD 0.345 DNAPK .
# VAR2CSA 319 S TSYCSTCKD 0.317 RSK .
# VAR2CSA 319 S TSYCSTCKD 0.310 p38MAPK .
# VAR2CSA 319 S TSYCSTCKD 0.304 ATM .
# VAR2CSA 319 S TSYCSTCKD 0.258 PKG .
# VAR2CSA 319 S TSYCSTCKD 0.213 cdk5 .
# VAR2CSA 319 S TSYCSTCKD 0.104 PKA .
# VAR2CSA 319 S TSYCSTCKD 0.084 PKB .
#
# VAR2CSA 320 T SYCSTCKDK 0.907 PKC YES
# VAR2CSA 320 T SYCSTCKDK 0.695 unsp YES
# VAR2CSA 320 T SYCSTCKDK 0.434 GSK3 .
# VAR2CSA 320 T SYCSTCKDK 0.430 CaM-II .
# VAR2CSA 320 T SYCSTCKDK 0.383 CKI .
# VAR2CSA 320 T SYCSTCKDK 0.340 DNAPK .
# VAR2CSA 320 T SYCSTCKDK 0.339 CKII .
# VAR2CSA 320 T SYCSTCKDK 0.339 cdc2 .
# VAR2CSA 320 T SYCSTCKDK 0.309 p38MAPK .
# VAR2CSA 320 T SYCSTCKDK 0.261 PKG .
# VAR2CSA 320 T SYCSTCKDK 0.249 RSK .
# VAR2CSA 320 T SYCSTCKDK 0.243 ATM .
# VAR2CSA 320 T SYCSTCKDK 0.232 cdk5 .
# VAR2CSA 320 T SYCSTCKDK 0.092 PKB .
# VAR2CSA 320 T SYCSTCKDK 0.091 PKA .
#
# VAR2CSA 328 Y KCKKYCECV 0.451 INSR .
# VAR2CSA 328 Y KCKKYCECV 0.363 EGFR .
# VAR2CSA 328 Y KCKKYCECV 0.320 SRC .
# VAR2CSA 328 Y KCKKYCECV 0.157 unsp .
#
# VAR2CSA 337 S KKWKSEWEN 0.683 unsp YES
# VAR2CSA 337 S KKWKSEWEN 0.510 CKII YES
# VAR2CSA 337 S KKWKSEWEN 0.431 CaM-II .
# VAR2CSA 337 S KKWKSEWEN 0.429 GSK3 .
# VAR2CSA 337 S KKWKSEWEN 0.420 RSK .
# VAR2CSA 337 S KKWKSEWEN 0.403 cdc2 .
# VAR2CSA 337 S KKWKSEWEN 0.363 CKI .
# VAR2CSA 337 S KKWKSEWEN 0.358 DNAPK .
# VAR2CSA 337 S KKWKSEWEN 0.343 PKG .
# VAR2CSA 337 S KKWKSEWEN 0.301 PKA .
# VAR2CSA 337 S KKWKSEWEN 0.285 PKC .
# VAR2CSA 337 S KKWKSEWEN 0.261 p38MAPK .
# VAR2CSA 337 S KKWKSEWEN 0.257 ATM .
# VAR2CSA 337 S KKWKSEWEN 0.151 cdk5 .
# VAR2CSA 337 S KKWKSEWEN 0.108 PKB .
#
# VAR2CSA 346 Y QKNKYTELY 0.921 unsp YES
# VAR2CSA 346 Y QKNKYTELY 0.568 EGFR YES
# VAR2CSA 346 Y QKNKYTELY 0.536 INSR YES
# VAR2CSA 346 Y QKNKYTELY 0.391 SRC .
#
# VAR2CSA 347 T KNKYTELYQ 0.493 PKG .
# VAR2CSA 347 T KNKYTELYQ 0.440 CaM-II .
# VAR2CSA 347 T KNKYTELYQ 0.434 GSK3 .
# VAR2CSA 347 T KNKYTELYQ 0.385 CKII .
# VAR2CSA 347 T KNKYTELYQ 0.365 cdc2 .
# VAR2CSA 347 T KNKYTELYQ 0.355 CKI .
# VAR2CSA 347 T KNKYTELYQ 0.334 DNAPK .
# VAR2CSA 347 T KNKYTELYQ 0.322 RSK .
# VAR2CSA 347 T KNKYTELYQ 0.316 p38MAPK .
# VAR2CSA 347 T KNKYTELYQ 0.250 PKA .
# VAR2CSA 347 T KNKYTELYQ 0.242 ATM .
# VAR2CSA 347 T KNKYTELYQ 0.153 PKC .
# VAR2CSA 347 T KNKYTELYQ 0.144 cdk5 .
# VAR2CSA 347 T KNKYTELYQ 0.085 PKB .
# VAR2CSA 347 T KNKYTELYQ 0.004 unsp .
#
# VAR2CSA 350 Y YTELYQQNK 0.912 unsp YES
# VAR2CSA 350 Y YTELYQQNK 0.403 INSR .
# VAR2CSA 350 Y YTELYQQNK 0.368 SRC .
# VAR2CSA 350 Y YTELYQQNK 0.339 EGFR .
#
# VAR2CSA 357 T NKNETSQKN 0.611 PKC YES
# VAR2CSA 357 T NKNETSQKN 0.428 GSK3 .
# VAR2CSA 357 T NKNETSQKN 0.411 CaM-II .
# VAR2CSA 357 T NKNETSQKN 0.369 cdc2 .
# VAR2CSA 357 T NKNETSQKN 0.364 CKI .
# VAR2CSA 357 T NKNETSQKN 0.352 DNAPK .
# VAR2CSA 357 T NKNETSQKN 0.337 p38MAPK .
# VAR2CSA 357 T NKNETSQKN 0.332 CKII .
# VAR2CSA 357 T NKNETSQKN 0.256 PKG .
# VAR2CSA 357 T NKNETSQKN 0.231 ATM .
# VAR2CSA 357 T NKNETSQKN 0.223 RSK .
# VAR2CSA 357 T NKNETSQKN 0.164 cdk5 .
# VAR2CSA 357 T NKNETSQKN 0.112 PKA .
# VAR2CSA 357 T NKNETSQKN 0.080 PKB .
# VAR2CSA 357 T NKNETSQKN 0.037 unsp .
#
# VAR2CSA 358 S KNETSQKNT 0.989 unsp YES
# VAR2CSA 358 S KNETSQKNT 0.538 DNAPK YES
# VAR2CSA 358 S KNETSQKNT 0.496 ATM .
# VAR2CSA 358 S KNETSQKNT 0.460 CaM-II .
# VAR2CSA 358 S KNETSQKNT 0.432 GSK3 .
# VAR2CSA 358 S KNETSQKNT 0.415 cdc2 .
# VAR2CSA 358 S KNETSQKNT 0.374 CKI .
# VAR2CSA 358 S KNETSQKNT 0.324 PKC .
# VAR2CSA 358 S KNETSQKNT 0.307 CKII .
# VAR2CSA 358 S KNETSQKNT 0.305 PKG .
# VAR2CSA 358 S KNETSQKNT 0.301 RSK .
# VAR2CSA 358 S KNETSQKNT 0.274 p38MAPK .
# VAR2CSA 358 S KNETSQKNT 0.149 cdk5 .
# VAR2CSA 358 S KNETSQKNT 0.117 PKB .
# VAR2CSA 358 S KNETSQKNT 0.115 PKA .
#
# VAR2CSA 362 T SQKNTSRYD 0.685 PKC YES
# VAR2CSA 362 T SQKNTSRYD 0.590 unsp YES
# VAR2CSA 362 T SQKNTSRYD 0.468 CKII .
# VAR2CSA 362 T SQKNTSRYD 0.449 GSK3 .
# VAR2CSA 362 T SQKNTSRYD 0.421 CaM-II .
# VAR2CSA 362 T SQKNTSRYD 0.360 CKI .
# VAR2CSA 362 T SQKNTSRYD 0.356 cdc2 .
# VAR2CSA 362 T SQKNTSRYD 0.339 DNAPK .
# VAR2CSA 362 T SQKNTSRYD 0.338 PKG .
# VAR2CSA 362 T SQKNTSRYD 0.288 p38MAPK .
# VAR2CSA 362 T SQKNTSRYD 0.234 ATM .
# VAR2CSA 362 T SQKNTSRYD 0.229 RSK .
# VAR2CSA 362 T SQKNTSRYD 0.221 PKA .
# VAR2CSA 362 T SQKNTSRYD 0.202 cdk5 .
# VAR2CSA 362 T SQKNTSRYD 0.077 PKB .
#
# VAR2CSA 363 S QKNTSRYDD 0.997 unsp YES
# VAR2CSA 363 S QKNTSRYDD 0.432 cdc2 .
# VAR2CSA 363 S QKNTSRYDD 0.425 GSK3 .
# VAR2CSA 363 S QKNTSRYDD 0.422 CaM-II .
# VAR2CSA 363 S QKNTSRYDD 0.397 DNAPK .
# VAR2CSA 363 S QKNTSRYDD 0.379 CKII .
# VAR2CSA 363 S QKNTSRYDD 0.374 CKI .
# VAR2CSA 363 S QKNTSRYDD 0.332 PKG .
# VAR2CSA 363 S QKNTSRYDD 0.307 ATM .
# VAR2CSA 363 S QKNTSRYDD 0.299 RSK .
# VAR2CSA 363 S QKNTSRYDD 0.294 p38MAPK .
# VAR2CSA 363 S QKNTSRYDD 0.253 PKA .
# VAR2CSA 363 S QKNTSRYDD 0.143 cdk5 .
# VAR2CSA 363 S QKNTSRYDD 0.096 PKC .
# VAR2CSA 363 S QKNTSRYDD 0.082 PKB .
#
# VAR2CSA 365 Y NTSRYDDYV 0.547 unsp YES
# VAR2CSA 365 Y NTSRYDDYV 0.437 INSR .
# VAR2CSA 365 Y NTSRYDDYV 0.397 SRC .
# VAR2CSA 365 Y NTSRYDDYV 0.347 EGFR .
#
# VAR2CSA 368 Y RYDDYVKDF 0.793 unsp YES
# VAR2CSA 368 Y RYDDYVKDF 0.557 INSR YES
# VAR2CSA 368 Y RYDDYVKDF 0.531 EGFR YES
# VAR2CSA 368 Y RYDDYVKDF 0.345 SRC .
#
# VAR2CSA 380 Y LEANYSSLE 0.465 SRC .
# VAR2CSA 380 Y LEANYSSLE 0.414 INSR .
# VAR2CSA 380 Y LEANYSSLE 0.341 EGFR .
# VAR2CSA 380 Y LEANYSSLE 0.336 unsp .
#
# VAR2CSA 381 S EANYSSLEN 0.567 CKII YES
# VAR2CSA 381 S EANYSSLEN 0.425 GSK3 .
# VAR2CSA 381 S EANYSSLEN 0.423 CaM-II .
# VAR2CSA 381 S EANYSSLEN 0.379 CKI .
# VAR2CSA 381 S EANYSSLEN 0.356 PKG .
# VAR2CSA 381 S EANYSSLEN 0.343 DNAPK .
# VAR2CSA 381 S EANYSSLEN 0.339 cdc2 .
# VAR2CSA 381 S EANYSSLEN 0.265 ATM .
# VAR2CSA 381 S EANYSSLEN 0.265 p38MAPK .
# VAR2CSA 381 S EANYSSLEN 0.241 RSK .
# VAR2CSA 381 S EANYSSLEN 0.136 cdk5 .
# VAR2CSA 381 S EANYSSLEN 0.125 PKA .
# VAR2CSA 381 S EANYSSLEN 0.106 unsp .
# VAR2CSA 381 S EANYSSLEN 0.095 PKC .
# VAR2CSA 381 S EANYSSLEN 0.078 PKB .
#
# VAR2CSA 382 S ANYSSLENY 0.606 CKI YES
# VAR2CSA 382 S ANYSSLENY 0.532 unsp YES
# VAR2CSA 382 S ANYSSLENY 0.478 DNAPK .
# VAR2CSA 382 S ANYSSLENY 0.458 GSK3 .
# VAR2CSA 382 S ANYSSLENY 0.424 CaM-II .
# VAR2CSA 382 S ANYSSLENY 0.412 CKII .
# VAR2CSA 382 S ANYSSLENY 0.399 cdc2 .
# VAR2CSA 382 S ANYSSLENY 0.330 PKA .
# VAR2CSA 382 S ANYSSLENY 0.324 ATM .
# VAR2CSA 382 S ANYSSLENY 0.303 RSK .
# VAR2CSA 382 S ANYSSLENY 0.294 PKG .
# VAR2CSA 382 S ANYSSLENY 0.272 p38MAPK .
# VAR2CSA 382 S ANYSSLENY 0.166 cdk5 .
# VAR2CSA 382 S ANYSSLENY 0.081 PKB .
# VAR2CSA 382 S ANYSSLENY 0.065 PKC .
#
# VAR2CSA 386 Y SLENYIKGD 0.681 unsp YES
# VAR2CSA 386 Y SLENYIKGD 0.451 INSR .
# VAR2CSA 386 Y SLENYIKGD 0.373 EGFR .
# VAR2CSA 386 Y SLENYIKGD 0.304 SRC .
#
# VAR2CSA 392 Y KGDPYFAEY 0.553 INSR YES
# VAR2CSA 392 Y KGDPYFAEY 0.506 SRC YES
# VAR2CSA 392 Y KGDPYFAEY 0.485 unsp .
# VAR2CSA 392 Y KGDPYFAEY 0.332 EGFR .
#
# VAR2CSA 396 Y YFAEYATKL 0.409 INSR .
# VAR2CSA 396 Y YFAEYATKL 0.367 EGFR .
# VAR2CSA 396 Y YFAEYATKL 0.341 SRC .
# VAR2CSA 396 Y YFAEYATKL 0.253 unsp .
#
# VAR2CSA 398 T AEYATKLSF 0.448 cdc2 .
# VAR2CSA 398 T AEYATKLSF 0.437 CaM-II .
# VAR2CSA 398 T AEYATKLSF 0.428 GSK3 .
# VAR2CSA 398 T AEYATKLSF 0.369 CKII .
# VAR2CSA 398 T AEYATKLSF 0.360 p38MAPK .
# VAR2CSA 398 T AEYATKLSF 0.359 CKI .
# VAR2CSA 398 T AEYATKLSF 0.337 DNAPK .
# VAR2CSA 398 T AEYATKLSF 0.303 PKG .
# VAR2CSA 398 T AEYATKLSF 0.266 PKC .
# VAR2CSA 398 T AEYATKLSF 0.245 ATM .
# VAR2CSA 398 T AEYATKLSF 0.197 RSK .
# VAR2CSA 398 T AEYATKLSF 0.160 cdk5 .
# VAR2CSA 398 T AEYATKLSF 0.137 PKA .
# VAR2CSA 398 T AEYATKLSF 0.085 PKB .
# VAR2CSA 398 T AEYATKLSF 0.067 unsp .
#
# VAR2CSA 401 S ATKLSFILN 0.573 PKC YES
# VAR2CSA 401 S ATKLSFILN 0.565 PKA YES
# VAR2CSA 401 S ATKLSFILN 0.456 PKG .
# VAR2CSA 401 S ATKLSFILN 0.446 GSK3 .
# VAR2CSA 401 S ATKLSFILN 0.423 CaM-II .
# VAR2CSA 401 S ATKLSFILN 0.408 cdc2 .
# VAR2CSA 401 S ATKLSFILN 0.378 RSK .
# VAR2CSA 401 S ATKLSFILN 0.374 CKI .
# VAR2CSA 401 S ATKLSFILN 0.348 ATM .
# VAR2CSA 401 S ATKLSFILN 0.343 DNAPK .
# VAR2CSA 401 S ATKLSFILN 0.297 p38MAPK .
# VAR2CSA 401 S ATKLSFILN 0.290 CKII .
# VAR2CSA 401 S ATKLSFILN 0.147 cdk5 .
# VAR2CSA 401 S ATKLSFILN 0.109 PKB .
# VAR2CSA 401 S ATKLSFILN 0.015 unsp .
#
# VAR2CSA 406 S FILNSSDAN 0.495 PKC .
# VAR2CSA 406 S FILNSSDAN 0.453 CaM-II .
# VAR2CSA 406 S FILNSSDAN 0.447 CKII .
# VAR2CSA 406 S FILNSSDAN 0.443 cdc2 .
# VAR2CSA 406 S FILNSSDAN 0.425 GSK3 .
# VAR2CSA 406 S FILNSSDAN 0.363 CKI .
# VAR2CSA 406 S FILNSSDAN 0.351 DNAPK .
# VAR2CSA 406 S FILNSSDAN 0.288 RSK .
# VAR2CSA 406 S FILNSSDAN 0.283 ATM .
# VAR2CSA 406 S FILNSSDAN 0.273 PKG .
# VAR2CSA 406 S FILNSSDAN 0.270 p38MAPK .
# VAR2CSA 406 S FILNSSDAN 0.248 PKA .
# VAR2CSA 406 S FILNSSDAN 0.140 cdk5 .
# VAR2CSA 406 S FILNSSDAN 0.083 PKB .
# VAR2CSA 406 S FILNSSDAN 0.006 unsp .
#
# VAR2CSA 407 S ILNSSDANN 0.468 CKII .
# VAR2CSA 407 S ILNSSDANN 0.451 GSK3 .
# VAR2CSA 407 S ILNSSDANN 0.437 cdc2 .
# VAR2CSA 407 S ILNSSDANN 0.432 CaM-II .
# VAR2CSA 407 S ILNSSDANN 0.424 DNAPK .
# VAR2CSA 407 S ILNSSDANN 0.366 CKI .
# VAR2CSA 407 S ILNSSDANN 0.326 PKC .
# VAR2CSA 407 S ILNSSDANN 0.321 RSK .
# VAR2CSA 407 S ILNSSDANN 0.313 p38MAPK .
# VAR2CSA 407 S ILNSSDANN 0.298 PKG .
# VAR2CSA 407 S ILNSSDANN 0.296 ATM .
# VAR2CSA 407 S ILNSSDANN 0.282 PKA .
# VAR2CSA 407 S ILNSSDANN 0.201 unsp .
# VAR2CSA 407 S ILNSSDANN 0.160 cdk5 .
# VAR2CSA 407 S ILNSSDANN 0.087 PKB .
#
# VAR2CSA 413 S ANNPSEKIQ 0.848 unsp YES
# VAR2CSA 413 S ANNPSEKIQ 0.453 GSK3 .
# VAR2CSA 413 S ANNPSEKIQ 0.441 CKI .
# VAR2CSA 413 S ANNPSEKIQ 0.415 CaM-II .
# VAR2CSA 413 S ANNPSEKIQ 0.406 CKII .
# VAR2CSA 413 S ANNPSEKIQ 0.403 cdc2 .
# VAR2CSA 413 S ANNPSEKIQ 0.365 PKG .
# VAR2CSA 413 S ANNPSEKIQ 0.347 DNAPK .
# VAR2CSA 413 S ANNPSEKIQ 0.316 RSK .
# VAR2CSA 413 S ANNPSEKIQ 0.287 ATM .
# VAR2CSA 413 S ANNPSEKIQ 0.277 p38MAPK .
# VAR2CSA 413 S ANNPSEKIQ 0.243 PKC .
# VAR2CSA 413 S ANNPSEKIQ 0.171 cdk5 .
# VAR2CSA 413 S ANNPSEKIQ 0.111 PKA .
# VAR2CSA 413 S ANNPSEKIQ 0.102 PKB .
#
# VAR2CSA 429 S NCNESGIAS 0.470 GSK3 .
# VAR2CSA 429 S NCNESGIAS 0.467 CKII .
# VAR2CSA 429 S NCNESGIAS 0.451 CaM-II .
# VAR2CSA 429 S NCNESGIAS 0.409 CKI .
# VAR2CSA 429 S NCNESGIAS 0.355 DNAPK .
# VAR2CSA 429 S NCNESGIAS 0.352 cdc2 .
# VAR2CSA 429 S NCNESGIAS 0.345 p38MAPK .
# VAR2CSA 429 S NCNESGIAS 0.327 PKC .
# VAR2CSA 429 S NCNESGIAS 0.320 ATM .
# VAR2CSA 429 S NCNESGIAS 0.271 PKG .
# VAR2CSA 429 S NCNESGIAS 0.241 RSK .
# VAR2CSA 429 S NCNESGIAS 0.224 PKA .
# VAR2CSA 429 S NCNESGIAS 0.169 unsp .
# VAR2CSA 429 S NCNESGIAS 0.149 cdk5 .
# VAR2CSA 429 S NCNESGIAS 0.092 PKB .
#
# VAR2CSA 433 S SGIASVEQE 0.716 unsp YES
# VAR2CSA 433 S SGIASVEQE 0.540 CKII YES
# VAR2CSA 433 S SGIASVEQE 0.464 CaM-II .
# VAR2CSA 433 S SGIASVEQE 0.454 GSK3 .
# VAR2CSA 433 S SGIASVEQE 0.419 PKC .
# VAR2CSA 433 S SGIASVEQE 0.392 DNAPK .
# VAR2CSA 433 S SGIASVEQE 0.386 cdc2 .
# VAR2CSA 433 S SGIASVEQE 0.357 CKI .
# VAR2CSA 433 S SGIASVEQE 0.351 p38MAPK .
# VAR2CSA 433 S SGIASVEQE 0.350 ATM .
# VAR2CSA 433 S SGIASVEQE 0.303 RSK .
# VAR2CSA 433 S SGIASVEQE 0.227 PKA .
# VAR2CSA 433 S SGIASVEQE 0.199 PKG .
# VAR2CSA 433 S SGIASVEQE 0.180 cdk5 .
# VAR2CSA 433 S SGIASVEQE 0.082 PKB .
#
# VAR2CSA 440 S QEQISDPSS 0.464 GSK3 .
# VAR2CSA 440 S QEQISDPSS 0.454 CaM-II .
# VAR2CSA 440 S QEQISDPSS 0.451 cdc2 .
# VAR2CSA 440 S QEQISDPSS 0.449 CKI .
# VAR2CSA 440 S QEQISDPSS 0.447 CKII .
# VAR2CSA 440 S QEQISDPSS 0.387 p38MAPK .
# VAR2CSA 440 S QEQISDPSS 0.344 DNAPK .
# VAR2CSA 440 S QEQISDPSS 0.313 ATM .
# VAR2CSA 440 S QEQISDPSS 0.298 RSK .
# VAR2CSA 440 S QEQISDPSS 0.286 PKG .
# VAR2CSA 440 S QEQISDPSS 0.253 cdk5 .
# VAR2CSA 440 S QEQISDPSS 0.157 unsp .
# VAR2CSA 440 S QEQISDPSS 0.116 PKB .
# VAR2CSA 440 S QEQISDPSS 0.112 PKA .
# VAR2CSA 440 S QEQISDPSS 0.080 PKC .
#
# VAR2CSA 443 S ISDPSSNKT 0.450 GSK3 .
# VAR2CSA 443 S ISDPSSNKT 0.433 cdc2 .
# VAR2CSA 443 S ISDPSSNKT 0.426 unsp .
# VAR2CSA 443 S ISDPSSNKT 0.417 CaM-II .
# VAR2CSA 443 S ISDPSSNKT 0.372 DNAPK .
# VAR2CSA 443 S ISDPSSNKT 0.371 CKI .
# VAR2CSA 443 S ISDPSSNKT 0.357 PKC .
# VAR2CSA 443 S ISDPSSNKT 0.336 CKII .
# VAR2CSA 443 S ISDPSSNKT 0.322 PKG .
# VAR2CSA 443 S ISDPSSNKT 0.305 p38MAPK .
# VAR2CSA 443 S ISDPSSNKT 0.283 RSK .
# VAR2CSA 443 S ISDPSSNKT 0.282 ATM .
# VAR2CSA 443 S ISDPSSNKT 0.192 cdk5 .
# VAR2CSA 443 S ISDPSSNKT 0.187 PKA .
# VAR2CSA 443 S ISDPSSNKT 0.082 PKB .
#
# VAR2CSA 444 S SDPSSNKTC 0.893 unsp YES
# VAR2CSA 444 S SDPSSNKTC 0.494 CKI .
# VAR2CSA 444 S SDPSSNKTC 0.455 GSK3 .
# VAR2CSA 444 S SDPSSNKTC 0.447 cdc2 .
# VAR2CSA 444 S SDPSSNKTC 0.439 CaM-II .
# VAR2CSA 444 S SDPSSNKTC 0.438 PKC .
# VAR2CSA 444 S SDPSSNKTC 0.369 CKII .
# VAR2CSA 444 S SDPSSNKTC 0.351 DNAPK .
# VAR2CSA 444 S SDPSSNKTC 0.310 ATM .
# VAR2CSA 444 S SDPSSNKTC 0.272 p38MAPK .
# VAR2CSA 444 S SDPSSNKTC 0.266 cdk5 .
# VAR2CSA 444 S SDPSSNKTC 0.241 RSK .
# VAR2CSA 444 S SDPSSNKTC 0.239 PKG .
# VAR2CSA 444 S SDPSSNKTC 0.128 PKA .
# VAR2CSA 444 S SDPSSNKTC 0.082 PKB .
#
# VAR2CSA 447 T SSNKTCITH 0.449 CaM-II .
# VAR2CSA 447 T SSNKTCITH 0.444 GSK3 .
# VAR2CSA 447 T SSNKTCITH 0.382 cdc2 .
# VAR2CSA 447 T SSNKTCITH 0.381 CKI .
# VAR2CSA 447 T SSNKTCITH 0.353 PKC .
# VAR2CSA 447 T SSNKTCITH 0.343 PKG .
# VAR2CSA 447 T SSNKTCITH 0.339 DNAPK .
# VAR2CSA 447 T SSNKTCITH 0.324 CKII .
# VAR2CSA 447 T SSNKTCITH 0.322 p38MAPK .
# VAR2CSA 447 T SSNKTCITH 0.295 cdk5 .
# VAR2CSA 447 T SSNKTCITH 0.267 ATM .
# VAR2CSA 447 T SSNKTCITH 0.248 RSK .
# VAR2CSA 447 T SSNKTCITH 0.108 PKA .
# VAR2CSA 447 T SSNKTCITH 0.080 PKB .
# VAR2CSA 447 T SSNKTCITH 0.006 unsp .
#
# VAR2CSA 450 T KTCITHSSI 0.730 PKC YES
# VAR2CSA 450 T KTCITHSSI 0.460 cdc2 .
# VAR2CSA 450 T KTCITHSSI 0.448 CaM-II .
# VAR2CSA 450 T KTCITHSSI 0.441 GSK3 .
# VAR2CSA 450 T KTCITHSSI 0.369 CKI .
# VAR2CSA 450 T KTCITHSSI 0.349 p38MAPK .
# VAR2CSA 450 T KTCITHSSI 0.342 DNAPK .
# VAR2CSA 450 T KTCITHSSI 0.340 PKG .
# VAR2CSA 450 T KTCITHSSI 0.335 RSK .
# VAR2CSA 450 T KTCITHSSI 0.270 CKII .
# VAR2CSA 450 T KTCITHSSI 0.244 ATM .
# VAR2CSA 450 T KTCITHSSI 0.242 cdk5 .
# VAR2CSA 450 T KTCITHSSI 0.128 PKA .
# VAR2CSA 450 T KTCITHSSI 0.094 PKB .
# VAR2CSA 450 T KTCITHSSI 0.019 unsp .
#
# VAR2CSA 452 S CITHSSIKA 0.778 PKC YES
# VAR2CSA 452 S CITHSSIKA 0.439 GSK3 .
# VAR2CSA 452 S CITHSSIKA 0.431 CaM-II .
# VAR2CSA 452 S CITHSSIKA 0.410 cdc2 .
# VAR2CSA 452 S CITHSSIKA 0.372 CKII .
# VAR2CSA 452 S CITHSSIKA 0.366 CKI .
# VAR2CSA 452 S CITHSSIKA 0.351 DNAPK .
# VAR2CSA 452 S CITHSSIKA 0.340 PKG .
# VAR2CSA 452 S CITHSSIKA 0.326 RSK .
# VAR2CSA 452 S CITHSSIKA 0.260 ATM .
# VAR2CSA 452 S CITHSSIKA 0.248 p38MAPK .
# VAR2CSA 452 S CITHSSIKA 0.196 cdk5 .
# VAR2CSA 452 S CITHSSIKA 0.174 PKA .
# VAR2CSA 452 S CITHSSIKA 0.097 unsp .
# VAR2CSA 452 S CITHSSIKA 0.079 PKB .
#
# VAR2CSA 453 S ITHSSIKAN 0.912 PKC YES
# VAR2CSA 453 S ITHSSIKAN 0.542 unsp YES
# VAR2CSA 453 S ITHSSIKAN 0.467 CKI .
# VAR2CSA 453 S ITHSSIKAN 0.428 CaM-II .
# VAR2CSA 453 S ITHSSIKAN 0.425 GSK3 .
# VAR2CSA 453 S ITHSSIKAN 0.346 DNAPK .
# VAR2CSA 453 S ITHSSIKAN 0.345 cdc2 .
# VAR2CSA 453 S ITHSSIKAN 0.298 CKII .
# VAR2CSA 453 S ITHSSIKAN 0.298 RSK .
# VAR2CSA 453 S ITHSSIKAN 0.292 p38MAPK .
# VAR2CSA 453 S ITHSSIKAN 0.288 ATM .
# VAR2CSA 453 S ITHSSIKAN 0.247 PKG .
# VAR2CSA 453 S ITHSSIKAN 0.155 cdk5 .
# VAR2CSA 453 S ITHSSIKAN 0.121 PKA .
# VAR2CSA 453 S ITHSSIKAN 0.101 PKB .
#
# VAR2CSA 484 T VIEHTSLSG 0.467 cdc2 .
# VAR2CSA 484 T VIEHTSLSG 0.446 GSK3 .
# VAR2CSA 484 T VIEHTSLSG 0.425 CaM-II .
# VAR2CSA 484 T VIEHTSLSG 0.412 CKII .
# VAR2CSA 484 T VIEHTSLSG 0.398 CKI .
# VAR2CSA 484 T VIEHTSLSG 0.340 DNAPK .
# VAR2CSA 484 T VIEHTSLSG 0.326 p38MAPK .
# VAR2CSA 484 T VIEHTSLSG 0.282 PKG .
# VAR2CSA 484 T VIEHTSLSG 0.221 ATM .
# VAR2CSA 484 T VIEHTSLSG 0.193 RSK .
# VAR2CSA 484 T VIEHTSLSG 0.150 cdk5 .
# VAR2CSA 484 T VIEHTSLSG 0.134 PKA .
# VAR2CSA 484 T VIEHTSLSG 0.114 PKC .
# VAR2CSA 484 T VIEHTSLSG 0.092 PKB .
# VAR2CSA 484 T VIEHTSLSG 0.035 unsp .
#
# VAR2CSA 485 S IEHTSLSGV 0.475 GSK3 .
# VAR2CSA 485 S IEHTSLSGV 0.462 cdc2 .
# VAR2CSA 485 S IEHTSLSGV 0.456 CKI .
# VAR2CSA 485 S IEHTSLSGV 0.443 CaM-II .
# VAR2CSA 485 S IEHTSLSGV 0.409 CKII .
# VAR2CSA 485 S IEHTSLSGV 0.383 DNAPK .
# VAR2CSA 485 S IEHTSLSGV 0.326 RSK .
# VAR2CSA 485 S IEHTSLSGV 0.298 PKA .
# VAR2CSA 485 S IEHTSLSGV 0.288 ATM .
# VAR2CSA 485 S IEHTSLSGV 0.264 p38MAPK .
# VAR2CSA 485 S IEHTSLSGV 0.228 PKG .
# VAR2CSA 485 S IEHTSLSGV 0.196 cdk5 .
# VAR2CSA 485 S IEHTSLSGV 0.076 PKC .
# VAR2CSA 485 S IEHTSLSGV 0.076 PKB .
# VAR2CSA 485 S IEHTSLSGV 0.039 unsp .
#
# VAR2CSA 487 S HTSLSGVEN 0.971 unsp YES
# VAR2CSA 487 S HTSLSGVEN 0.509 CKII YES
# VAR2CSA 487 S HTSLSGVEN 0.450 PKC .
# VAR2CSA 487 S HTSLSGVEN 0.440 GSK3 .
# VAR2CSA 487 S HTSLSGVEN 0.434 CKI .
# VAR2CSA 487 S HTSLSGVEN 0.431 cdc2 .
# VAR2CSA 487 S HTSLSGVEN 0.425 CaM-II .
# VAR2CSA 487 S HTSLSGVEN 0.348 DNAPK .
# VAR2CSA 487 S HTSLSGVEN 0.347 RSK .
# VAR2CSA 487 S HTSLSGVEN 0.340 PKA .
# VAR2CSA 487 S HTSLSGVEN 0.303 ATM .
# VAR2CSA 487 S HTSLSGVEN 0.269 PKG .
# VAR2CSA 487 S HTSLSGVEN 0.261 p38MAPK .
# VAR2CSA 487 S HTSLSGVEN 0.159 cdk5 .
# VAR2CSA 487 S HTSLSGVEN 0.095 PKB .
#
# VAR2CSA 506 S QENCSDNKS 0.517 cdc2 YES
# VAR2CSA 506 S QENCSDNKS 0.452 GSK3 .
# VAR2CSA 506 S QENCSDNKS 0.434 CaM-II .
# VAR2CSA 506 S QENCSDNKS 0.373 CKII .
# VAR2CSA 506 S QENCSDNKS 0.368 CKI .
# VAR2CSA 506 S QENCSDNKS 0.364 DNAPK .
# VAR2CSA 506 S QENCSDNKS 0.336 RSK .
# VAR2CSA 506 S QENCSDNKS 0.334 p38MAPK .
# VAR2CSA 506 S QENCSDNKS 0.282 ATM .
# VAR2CSA 506 S QENCSDNKS 0.278 PKC .
# VAR2CSA 506 S QENCSDNKS 0.271 PKG .
# VAR2CSA 506 S QENCSDNKS 0.212 cdk5 .
# VAR2CSA 506 S QENCSDNKS 0.096 PKB .
# VAR2CSA 506 S QENCSDNKS 0.092 PKA .
# VAR2CSA 506 S QENCSDNKS 0.013 unsp .
#
# VAR2CSA 510 S SDNKSGSSS 0.490 GSK3 .
# VAR2CSA 510 S SDNKSGSSS 0.455 cdc2 .
# VAR2CSA 510 S SDNKSGSSS 0.446 CaM-II .
# VAR2CSA 510 S SDNKSGSSS 0.384 CKI .
# VAR2CSA 510 S SDNKSGSSS 0.359 DNAPK .
# VAR2CSA 510 S SDNKSGSSS 0.358 CKII .
# VAR2CSA 510 S SDNKSGSSS 0.351 unsp .
# VAR2CSA 510 S SDNKSGSSS 0.341 RSK .
# VAR2CSA 510 S SDNKSGSSS 0.334 p38MAPK .
# VAR2CSA 510 S SDNKSGSSS 0.331 PKC .
# VAR2CSA 510 S SDNKSGSSS 0.299 PKG .
# VAR2CSA 510 S SDNKSGSSS 0.299 ATM .
# VAR2CSA 510 S SDNKSGSSS 0.247 PKA .
# VAR2CSA 510 S SDNKSGSSS 0.233 cdk5 .
# VAR2CSA 510 S SDNKSGSSS 0.107 PKB .
#
# VAR2CSA 512 S NKSGSSSNG 0.985 unsp YES
# VAR2CSA 512 S NKSGSSSNG 0.504 cdc2 YES
# VAR2CSA 512 S NKSGSSSNG 0.444 GSK3 .
# VAR2CSA 512 S NKSGSSSNG 0.416 CaM-II .
# VAR2CSA 512 S NKSGSSSNG 0.389 CKII .
# VAR2CSA 512 S NKSGSSSNG 0.381 DNAPK .
# VAR2CSA 512 S NKSGSSSNG 0.377 CKI .
# VAR2CSA 512 S NKSGSSSNG 0.295 PKA .
# VAR2CSA 512 S NKSGSSSNG 0.283 RSK .
# VAR2CSA 512 S NKSGSSSNG 0.263 ATM .
# VAR2CSA 512 S NKSGSSSNG 0.253 PKG .
# VAR2CSA 512 S NKSGSSSNG 0.229 PKC .
# VAR2CSA 512 S NKSGSSSNG 0.223 p38MAPK .
# VAR2CSA 512 S NKSGSSSNG 0.134 cdk5 .
# VAR2CSA 512 S NKSGSSSNG 0.093 PKB .
#
# VAR2CSA 513 S KSGSSSNGS 0.668 unsp YES
# VAR2CSA 513 S KSGSSSNGS 0.528 CKI YES
# VAR2CSA 513 S KSGSSSNGS 0.478 cdc2 .
# VAR2CSA 513 S KSGSSSNGS 0.448 CaM-II .
# VAR2CSA 513 S KSGSSSNGS 0.443 GSK3 .
# VAR2CSA 513 S KSGSSSNGS 0.420 PKC .
# VAR2CSA 513 S KSGSSSNGS 0.360 CKII .
# VAR2CSA 513 S KSGSSSNGS 0.355 RSK .
# VAR2CSA 513 S KSGSSSNGS 0.350 DNAPK .
# VAR2CSA 513 S KSGSSSNGS 0.319 p38MAPK .
# VAR2CSA 513 S KSGSSSNGS 0.305 ATM .
# VAR2CSA 513 S KSGSSSNGS 0.245 PKG .
# VAR2CSA 513 S KSGSSSNGS 0.202 cdk5 .
# VAR2CSA 513 S KSGSSSNGS 0.162 PKA .
# VAR2CSA 513 S KSGSSSNGS 0.104 PKB .
#
# VAR2CSA 514 S SGSSSNGSC 0.472 GSK3 .
# VAR2CSA 514 S SGSSSNGSC 0.432 CaM-II .
# VAR2CSA 514 S SGSSSNGSC 0.394 CKI .
# VAR2CSA 514 S SGSSSNGSC 0.393 cdc2 .
# VAR2CSA 514 S SGSSSNGSC 0.387 PKC .
# VAR2CSA 514 S SGSSSNGSC 0.366 DNAPK .
# VAR2CSA 514 S SGSSSNGSC 0.354 CKII .
# VAR2CSA 514 S SGSSSNGSC 0.327 PKA .
# VAR2CSA 514 S SGSSSNGSC 0.312 ATM .
# VAR2CSA 514 S SGSSSNGSC 0.307 RSK .
# VAR2CSA 514 S SGSSSNGSC 0.275 p38MAPK .
# VAR2CSA 514 S SGSSSNGSC 0.259 PKG .
# VAR2CSA 514 S SGSSSNGSC 0.247 cdk5 .
# VAR2CSA 514 S SGSSSNGSC 0.098 PKB .
# VAR2CSA 514 S SGSSSNGSC 0.064 unsp .
#
# VAR2CSA 517 S SSNGSCNNK 0.467 DNAPK .
# VAR2CSA 517 S SSNGSCNNK 0.460 CaM-II .
# VAR2CSA 517 S SSNGSCNNK 0.445 GSK3 .
# VAR2CSA 517 S SSNGSCNNK 0.425 PKC .
# VAR2CSA 517 S SSNGSCNNK 0.377 cdc2 .
# VAR2CSA 517 S SSNGSCNNK 0.369 CKI .
# VAR2CSA 517 S SSNGSCNNK 0.347 p38MAPK .
# VAR2CSA 517 S SSNGSCNNK 0.343 RSK .
# VAR2CSA 517 S SSNGSCNNK 0.288 CKII .
# VAR2CSA 517 S SSNGSCNNK 0.286 ATM .
# VAR2CSA 517 S SSNGSCNNK 0.239 PKG .
# VAR2CSA 517 S SSNGSCNNK 0.214 cdk5 .
# VAR2CSA 517 S SSNGSCNNK 0.199 PKA .
# VAR2CSA 517 S SSNGSCNNK 0.084 PKB .
# VAR2CSA 517 S SSNGSCNNK 0.028 unsp .
#
# VAR2CSA 536 S KVLASLTNC 0.680 PKA YES
# VAR2CSA 536 S KVLASLTNC 0.463 CKI .
# VAR2CSA 536 S KVLASLTNC 0.452 CaM-II .
# VAR2CSA 536 S KVLASLTNC 0.440 GSK3 .
# VAR2CSA 536 S KVLASLTNC 0.410 cdc2 .
# VAR2CSA 536 S KVLASLTNC 0.388 DNAPK .
# VAR2CSA 536 S KVLASLTNC 0.373 RSK .
# VAR2CSA 536 S KVLASLTNC 0.313 PKG .
# VAR2CSA 536 S KVLASLTNC 0.308 p38MAPK .
# VAR2CSA 536 S KVLASLTNC 0.291 CKII .
# VAR2CSA 536 S KVLASLTNC 0.271 ATM .
# VAR2CSA 536 S KVLASLTNC 0.263 PKC .
# VAR2CSA 536 S KVLASLTNC 0.205 cdk5 .
# VAR2CSA 536 S KVLASLTNC 0.086 PKB .
# VAR2CSA 536 S KVLASLTNC 0.055 unsp .
#
# VAR2CSA 538 T LASLTNCYK 0.440 GSK3 .
# VAR2CSA 538 T LASLTNCYK 0.411 CaM-II .
# VAR2CSA 538 T LASLTNCYK 0.405 cdc2 .
# VAR2CSA 538 T LASLTNCYK 0.397 CKII .
# VAR2CSA 538 T LASLTNCYK 0.363 CKI .
# VAR2CSA 538 T LASLTNCYK 0.359 p38MAPK .
# VAR2CSA 538 T LASLTNCYK 0.342 DNAPK .
# VAR2CSA 538 T LASLTNCYK 0.335 PKC .
# VAR2CSA 538 T LASLTNCYK 0.310 PKG .
# VAR2CSA 538 T LASLTNCYK 0.265 ATM .
# VAR2CSA 538 T LASLTNCYK 0.240 RSK .
# VAR2CSA 538 T LASLTNCYK 0.193 cdk5 .
# VAR2CSA 538 T LASLTNCYK 0.087 PKA .
# VAR2CSA 538 T LASLTNCYK 0.081 PKB .
# VAR2CSA 538 T LASLTNCYK 0.020 unsp .
#
# VAR2CSA 541 Y LTNCYKCDK 0.427 INSR .
# VAR2CSA 541 Y LTNCYKCDK 0.354 SRC .
# VAR2CSA 541 Y LTNCYKCDK 0.335 EGFR .
# VAR2CSA 541 Y LTNCYKCDK 0.028 unsp .
#
# VAR2CSA 548 S DKCKSEQSK 0.522 PKC YES
# VAR2CSA 548 S DKCKSEQSK 0.455 GSK3 .
# VAR2CSA 548 S DKCKSEQSK 0.449 RSK .
# VAR2CSA 548 S DKCKSEQSK 0.434 CaM-II .
# VAR2CSA 548 S DKCKSEQSK 0.395 cdc2 .
# VAR2CSA 548 S DKCKSEQSK 0.386 p38MAPK .
# VAR2CSA 548 S DKCKSEQSK 0.369 CKI .
# VAR2CSA 548 S DKCKSEQSK 0.343 DNAPK .
# VAR2CSA 548 S DKCKSEQSK 0.338 CKII .
# VAR2CSA 548 S DKCKSEQSK 0.264 ATM .
# VAR2CSA 548 S DKCKSEQSK 0.241 PKG .
# VAR2CSA 548 S DKCKSEQSK 0.215 cdk5 .
# VAR2CSA 548 S DKCKSEQSK 0.116 PKA .
# VAR2CSA 548 S DKCKSEQSK 0.113 PKB .
# VAR2CSA 548 S DKCKSEQSK 0.069 unsp .
#
# VAR2CSA 551 S KSEQSKKNN 0.989 unsp YES
# VAR2CSA 551 S KSEQSKKNN 0.883 PKC YES
# VAR2CSA 551 S KSEQSKKNN 0.438 CaM-II .
# VAR2CSA 551 S KSEQSKKNN 0.424 GSK3 .
# VAR2CSA 551 S KSEQSKKNN 0.422 CKI .
# VAR2CSA 551 S KSEQSKKNN 0.410 cdc2 .
# VAR2CSA 551 S KSEQSKKNN 0.346 DNAPK .
# VAR2CSA 551 S KSEQSKKNN 0.341 CKII .
# VAR2CSA 551 S KSEQSKKNN 0.325 p38MAPK .
# VAR2CSA 551 S KSEQSKKNN 0.302 RSK .
# VAR2CSA 551 S KSEQSKKNN 0.276 PKG .
# VAR2CSA 551 S KSEQSKKNN 0.266 ATM .
# VAR2CSA 551 S KSEQSKKNN 0.155 PKA .
# VAR2CSA 551 S KSEQSKKNN 0.148 cdk5 .
# VAR2CSA 551 S KSEQSKKNN 0.101 PKB .
#
# VAR2CSA 563 S IWKKSSGKE 0.750 PKC YES
# VAR2CSA 563 S IWKKSSGKE 0.471 PKA .
# VAR2CSA 563 S IWKKSSGKE 0.450 GSK3 .
# VAR2CSA 563 S IWKKSSGKE 0.437 PKG .
# VAR2CSA 563 S IWKKSSGKE 0.435 CaM-II .
# VAR2CSA 563 S IWKKSSGKE 0.418 RSK .
# VAR2CSA 563 S IWKKSSGKE 0.364 cdc2 .
# VAR2CSA 563 S IWKKSSGKE 0.359 CKI .
# VAR2CSA 563 S IWKKSSGKE 0.342 DNAPK .
# VAR2CSA 563 S IWKKSSGKE 0.328 CKII .
# VAR2CSA 563 S IWKKSSGKE 0.293 p38MAPK .
# VAR2CSA 563 S IWKKSSGKE 0.271 ATM .
# VAR2CSA 563 S IWKKSSGKE 0.191 cdk5 .
# VAR2CSA 563 S IWKKSSGKE 0.101 PKB .
# VAR2CSA 563 S IWKKSSGKE 0.019 unsp .
#
# VAR2CSA 564 S WKKSSGKEG 0.997 unsp YES
# VAR2CSA 564 S WKKSSGKEG 0.686 PKC YES
# VAR2CSA 564 S WKKSSGKEG 0.451 PKG .
# VAR2CSA 564 S WKKSSGKEG 0.447 CKII .
# VAR2CSA 564 S WKKSSGKEG 0.440 PKA .
# VAR2CSA 564 S WKKSSGKEG 0.420 CaM-II .
# VAR2CSA 564 S WKKSSGKEG 0.416 GSK3 .
# VAR2CSA 564 S WKKSSGKEG 0.370 cdc2 .
# VAR2CSA 564 S WKKSSGKEG 0.368 CKI .
# VAR2CSA 564 S WKKSSGKEG 0.344 DNAPK .
# VAR2CSA 564 S WKKSSGKEG 0.290 RSK .
# VAR2CSA 564 S WKKSSGKEG 0.266 p38MAPK .
# VAR2CSA 564 S WKKSSGKEG 0.253 ATM .
# VAR2CSA 564 S WKKSSGKEG 0.137 cdk5 .
# VAR2CSA 564 S WKKSSGKEG 0.096 PKB .
#
# VAR2CSA 574 Y LQKEYANTI 0.395 INSR .
# VAR2CSA 574 Y LQKEYANTI 0.377 SRC .
# VAR2CSA 574 Y LQKEYANTI 0.334 EGFR .
# VAR2CSA 574 Y LQKEYANTI 0.124 unsp .
#
# VAR2CSA 577 T EYANTIGLP 0.455 CaM-II .
# VAR2CSA 577 T EYANTIGLP 0.455 cdc2 .
# VAR2CSA 577 T EYANTIGLP 0.453 GSK3 .
# VAR2CSA 577 T EYANTIGLP 0.394 p38MAPK .
# VAR2CSA 577 T EYANTIGLP 0.376 CKI .
# VAR2CSA 577 T EYANTIGLP 0.348 DNAPK .
# VAR2CSA 577 T EYANTIGLP 0.328 CKII .
# VAR2CSA 577 T EYANTIGLP 0.293 PKC .
# VAR2CSA 577 T EYANTIGLP 0.280 unsp .
# VAR2CSA 577 T EYANTIGLP 0.258 ATM .
# VAR2CSA 577 T EYANTIGLP 0.252 PKG .
# VAR2CSA 577 T EYANTIGLP 0.196 RSK .
# VAR2CSA 577 T EYANTIGLP 0.185 cdk5 .
# VAR2CSA 577 T EYANTIGLP 0.177 PKA .
# VAR2CSA 577 T EYANTIGLP 0.109 PKB .
#
# VAR2CSA 584 T LPPRTQSLC 0.553 DNAPK YES
# VAR2CSA 584 T LPPRTQSLC 0.464 GSK3 .
# VAR2CSA 584 T LPPRTQSLC 0.441 cdc2 .
# VAR2CSA 584 T LPPRTQSLC 0.429 CaM-II .
# VAR2CSA 584 T LPPRTQSLC 0.360 CKI .
# VAR2CSA 584 T LPPRTQSLC 0.357 ATM .
# VAR2CSA 584 T LPPRTQSLC 0.352 PKG .
# VAR2CSA 584 T LPPRTQSLC 0.327 p38MAPK .
# VAR2CSA 584 T LPPRTQSLC 0.294 CKII .
# VAR2CSA 584 T LPPRTQSLC 0.288 PKA .
# VAR2CSA 584 T LPPRTQSLC 0.224 cdk5 .
# VAR2CSA 584 T LPPRTQSLC 0.174 RSK .
# VAR2CSA 584 T LPPRTQSLC 0.076 PKB .
# VAR2CSA 584 T LPPRTQSLC 0.053 PKC .
# VAR2CSA 584 T LPPRTQSLC 0.037 unsp .
#
# VAR2CSA 586 S PRTQSLCLV 0.856 PKA YES
# VAR2CSA 586 S PRTQSLCLV 0.474 RSK .
# VAR2CSA 586 S PRTQSLCLV 0.461 CaM-II .
# VAR2CSA 586 S PRTQSLCLV 0.449 GSK3 .
# VAR2CSA 586 S PRTQSLCLV 0.439 DNAPK .
# VAR2CSA 586 S PRTQSLCLV 0.424 cdc2 .
# VAR2CSA 586 S PRTQSLCLV 0.389 PKG .
# VAR2CSA 586 S PRTQSLCLV 0.358 CKI .
# VAR2CSA 586 S PRTQSLCLV 0.294 p38MAPK .
# VAR2CSA 586 S PRTQSLCLV 0.271 ATM .
# VAR2CSA 586 S PRTQSLCLV 0.255 cdk5 .
# VAR2CSA 586 S PRTQSLCLV 0.223 PKB .
# VAR2CSA 586 S PRTQSLCLV 0.210 CKII .
# VAR2CSA 586 S PRTQSLCLV 0.132 PKC .
# VAR2CSA 586 S PRTQSLCLV 0.020 unsp .
#
# VAR2CSA 600 T KGKKTQELK 0.474 ATM .
# VAR2CSA 600 T KGKKTQELK 0.437 CKII .
# VAR2CSA 600 T KGKKTQELK 0.426 GSK3 .
# VAR2CSA 600 T KGKKTQELK 0.420 CaM-II .
# VAR2CSA 600 T KGKKTQELK 0.417 DNAPK .
# VAR2CSA 600 T KGKKTQELK 0.372 p38MAPK .
# VAR2CSA 600 T KGKKTQELK 0.361 CKI .
# VAR2CSA 600 T KGKKTQELK 0.352 cdc2 .
# VAR2CSA 600 T KGKKTQELK 0.340 PKG .
# VAR2CSA 600 T KGKKTQELK 0.283 RSK .
# VAR2CSA 600 T KGKKTQELK 0.257 PKC .
# VAR2CSA 600 T KGKKTQELK 0.179 unsp .
# VAR2CSA 600 T KGKKTQELK 0.155 cdk5 .
# VAR2CSA 600 T KGKKTQELK 0.152 PKA .
# VAR2CSA 600 T KGKKTQELK 0.091 PKB .
#
# VAR2CSA 608 T KNIRTNSEL 0.491 PKG .
# VAR2CSA 608 T KNIRTNSEL 0.479 CKII .
# VAR2CSA 608 T KNIRTNSEL 0.463 CaM-II .
# VAR2CSA 608 T KNIRTNSEL 0.450 GSK3 .
# VAR2CSA 608 T KNIRTNSEL 0.377 CKI .
# VAR2CSA 608 T KNIRTNSEL 0.361 DNAPK .
# VAR2CSA 608 T KNIRTNSEL 0.359 cdc2 .
# VAR2CSA 608 T KNIRTNSEL 0.309 p38MAPK .
# VAR2CSA 608 T KNIRTNSEL 0.305 RSK .
# VAR2CSA 608 T KNIRTNSEL 0.291 PKA .
# VAR2CSA 608 T KNIRTNSEL 0.246 ATM .
# VAR2CSA 608 T KNIRTNSEL 0.149 cdk5 .
# VAR2CSA 608 T KNIRTNSEL 0.094 unsp .
# VAR2CSA 608 T KNIRTNSEL 0.078 PKB .
# VAR2CSA 608 T KNIRTNSEL 0.074 PKC .
#
# VAR2CSA 610 S IRTNSELLK 0.502 RSK YES
# VAR2CSA 610 S IRTNSELLK 0.480 cdc2 .
# VAR2CSA 610 S IRTNSELLK 0.471 CaM-II .
# VAR2CSA 610 S IRTNSELLK 0.430 GSK3 .
# VAR2CSA 610 S IRTNSELLK 0.427 CKII .
# VAR2CSA 610 S IRTNSELLK 0.406 PKA .
# VAR2CSA 610 S IRTNSELLK 0.356 CKI .
# VAR2CSA 610 S IRTNSELLK 0.355 DNAPK .
# VAR2CSA 610 S IRTNSELLK 0.296 PKG .
# VAR2CSA 610 S IRTNSELLK 0.288 p38MAPK .
# VAR2CSA 610 S IRTNSELLK 0.267 ATM .
# VAR2CSA 610 S IRTNSELLK 0.204 PKC .
# VAR2CSA 610 S IRTNSELLK 0.197 PKB .
# VAR2CSA 610 S IRTNSELLK 0.162 cdk5 .
# VAR2CSA 610 S IRTNSELLK 0.054 unsp .
#
# VAR2CSA 630 S NLKPSHEKK 0.939 unsp YES
# VAR2CSA 630 S NLKPSHEKK 0.527 PKC YES
# VAR2CSA 630 S NLKPSHEKK 0.456 GSK3 .
# VAR2CSA 630 S NLKPSHEKK 0.425 CaM-II .
# VAR2CSA 630 S NLKPSHEKK 0.411 PKG .
# VAR2CSA 630 S NLKPSHEKK 0.396 RSK .
# VAR2CSA 630 S NLKPSHEKK 0.386 cdc2 .
# VAR2CSA 630 S NLKPSHEKK 0.359 CKI .
# VAR2CSA 630 S NLKPSHEKK 0.350 DNAPK .
# VAR2CSA 630 S NLKPSHEKK 0.313 CKII .
# VAR2CSA 630 S NLKPSHEKK 0.303 ATM .
# VAR2CSA 630 S NLKPSHEKK 0.284 p38MAPK .
# VAR2CSA 630 S NLKPSHEKK 0.158 PKA .
# VAR2CSA 630 S NLKPSHEKK 0.150 cdk5 .
# VAR2CSA 630 S NLKPSHEKK 0.086 PKB .
#
# VAR2CSA 648 Y KALEYSFAD 0.410 SRC .
# VAR2CSA 648 Y KALEYSFAD 0.392 INSR .
# VAR2CSA 648 Y KALEYSFAD 0.356 EGFR .
# VAR2CSA 648 Y KALEYSFAD 0.323 unsp .
#
# VAR2CSA 649 S ALEYSFADY 0.520 CKI YES
# VAR2CSA 649 S ALEYSFADY 0.505 PKG YES
# VAR2CSA 649 S ALEYSFADY 0.460 GSK3 .
# VAR2CSA 649 S ALEYSFADY 0.454 cdc2 .
# VAR2CSA 649 S ALEYSFADY 0.436 CaM-II .
# VAR2CSA 649 S ALEYSFADY 0.395 CKII .
# VAR2CSA 649 S ALEYSFADY 0.355 DNAPK .
# VAR2CSA 649 S ALEYSFADY 0.329 unsp .
# VAR2CSA 649 S ALEYSFADY 0.326 ATM .
# VAR2CSA 649 S ALEYSFADY 0.296 PKA .
# VAR2CSA 649 S ALEYSFADY 0.274 RSK .
# VAR2CSA 649 S ALEYSFADY 0.264 p38MAPK .
# VAR2CSA 649 S ALEYSFADY 0.169 cdk5 .
# VAR2CSA 649 S ALEYSFADY 0.096 PKC .
# VAR2CSA 649 S ALEYSFADY 0.090 PKB .
#
# VAR2CSA 653 Y SFADYGDLI 0.627 unsp YES
# VAR2CSA 653 Y SFADYGDLI 0.492 INSR .
# VAR2CSA 653 Y SFADYGDLI 0.382 EGFR .
# VAR2CSA 653 Y SFADYGDLI 0.372 SRC .
#
# VAR2CSA 660 T LIKGTSIWD 0.493 PKC .
# VAR2CSA 660 T LIKGTSIWD 0.478 CKII .
# VAR2CSA 660 T LIKGTSIWD 0.475 PKG .
# VAR2CSA 660 T LIKGTSIWD 0.428 CaM-II .
# VAR2CSA 660 T LIKGTSIWD 0.426 GSK3 .
# VAR2CSA 660 T LIKGTSIWD 0.392 cdc2 .
# VAR2CSA 660 T LIKGTSIWD 0.370 PKA .
# VAR2CSA 660 T LIKGTSIWD 0.364 CKI .
# VAR2CSA 660 T LIKGTSIWD 0.337 DNAPK .
# VAR2CSA 660 T LIKGTSIWD 0.286 p38MAPK .
# VAR2CSA 660 T LIKGTSIWD 0.263 ATM .
# VAR2CSA 660 T LIKGTSIWD 0.203 RSK .
# VAR2CSA 660 T LIKGTSIWD 0.126 cdk5 .
# VAR2CSA 660 T LIKGTSIWD 0.078 PKB .
# VAR2CSA 660 T LIKGTSIWD 0.047 unsp .
#
# VAR2CSA 661 S IKGTSIWDN 0.965 unsp YES
# VAR2CSA 661 S IKGTSIWDN 0.446 CaM-II .
# VAR2CSA 661 S IKGTSIWDN 0.441 GSK3 .
# VAR2CSA 661 S IKGTSIWDN 0.420 CKII .
# VAR2CSA 661 S IKGTSIWDN 0.411 cdc2 .
# VAR2CSA 661 S IKGTSIWDN 0.382 CKI .
# VAR2CSA 661 S IKGTSIWDN 0.344 DNAPK .
# VAR2CSA 661 S IKGTSIWDN 0.319 RSK .
# VAR2CSA 661 S IKGTSIWDN 0.301 ATM .
# VAR2CSA 661 S IKGTSIWDN 0.299 p38MAPK .
# VAR2CSA 661 S IKGTSIWDN 0.206 PKA .
# VAR2CSA 661 S IKGTSIWDN 0.206 PKG .
# VAR2CSA 661 S IKGTSIWDN 0.197 PKC .
# VAR2CSA 661 S IKGTSIWDN 0.161 cdk5 .
# VAR2CSA 661 S IKGTSIWDN 0.104 PKB .
#
# VAR2CSA 667 Y WDNEYTKDL 0.541 INSR YES
# VAR2CSA 667 Y WDNEYTKDL 0.535 unsp YES
# VAR2CSA 667 Y WDNEYTKDL 0.459 EGFR .
# VAR2CSA 667 Y WDNEYTKDL 0.456 SRC .
#
# VAR2CSA 668 T DNEYTKDLE 0.578 CKII YES
# VAR2CSA 668 T DNEYTKDLE 0.519 unsp YES
# VAR2CSA 668 T DNEYTKDLE 0.439 CaM-II .
# VAR2CSA 668 T DNEYTKDLE 0.435 GSK3 .
# VAR2CSA 668 T DNEYTKDLE 0.420 cdc2 .
# VAR2CSA 668 T DNEYTKDLE 0.370 CKI .
# VAR2CSA 668 T DNEYTKDLE 0.339 DNAPK .
# VAR2CSA 668 T DNEYTKDLE 0.302 p38MAPK .
# VAR2CSA 668 T DNEYTKDLE 0.242 ATM .
# VAR2CSA 668 T DNEYTKDLE 0.242 PKG .
# VAR2CSA 668 T DNEYTKDLE 0.230 RSK .
# VAR2CSA 668 T DNEYTKDLE 0.157 cdk5 .
# VAR2CSA 668 T DNEYTKDLE 0.152 PKA .
# VAR2CSA 668 T DNEYTKDLE 0.089 PKB .
# VAR2CSA 668 T DNEYTKDLE 0.070 PKC .
#
# VAR2CSA 686 Y LFRKYIKKN 0.428 INSR .
# VAR2CSA 686 Y LFRKYIKKN 0.344 EGFR .
# VAR2CSA 686 Y LFRKYIKKN 0.292 SRC .
# VAR2CSA 686 Y LFRKYIKKN 0.062 unsp .
#
# VAR2CSA 692 T KKNNTAEQD 0.429 CaM-II .
# VAR2CSA 692 T KKNNTAEQD 0.423 GSK3 .
# VAR2CSA 692 T KKNNTAEQD 0.389 CKII .
# VAR2CSA 692 T KKNNTAEQD 0.379 DNAPK .
# VAR2CSA 692 T KKNNTAEQD 0.360 CKI .
# VAR2CSA 692 T KKNNTAEQD 0.357 cdc2 .
# VAR2CSA 692 T KKNNTAEQD 0.319 p38MAPK .
# VAR2CSA 692 T KKNNTAEQD 0.253 PKG .
# VAR2CSA 692 T KKNNTAEQD 0.247 RSK .
# VAR2CSA 692 T KKNNTAEQD 0.243 ATM .
# VAR2CSA 692 T KKNNTAEQD 0.186 PKA .
# VAR2CSA 692 T KKNNTAEQD 0.147 PKC .
# VAR2CSA 692 T KKNNTAEQD 0.144 cdk5 .
# VAR2CSA 692 T KKNNTAEQD 0.079 PKB .
# VAR2CSA 692 T KKNNTAEQD 0.058 unsp .
#
# VAR2CSA 697 T AEQDTSYSS 0.737 unsp YES
# VAR2CSA 697 T AEQDTSYSS 0.465 GSK3 .
# VAR2CSA 697 T AEQDTSYSS 0.451 CaM-II .
# VAR2CSA 697 T AEQDTSYSS 0.406 CKII .
# VAR2CSA 697 T AEQDTSYSS 0.389 CKI .
# VAR2CSA 697 T AEQDTSYSS 0.375 cdc2 .
# VAR2CSA 697 T AEQDTSYSS 0.342 DNAPK .
# VAR2CSA 697 T AEQDTSYSS 0.318 p38MAPK .
# VAR2CSA 697 T AEQDTSYSS 0.303 PKG .
# VAR2CSA 697 T AEQDTSYSS 0.246 ATM .
# VAR2CSA 697 T AEQDTSYSS 0.218 RSK .
# VAR2CSA 697 T AEQDTSYSS 0.202 cdk5 .
# VAR2CSA 697 T AEQDTSYSS 0.151 PKA .
# VAR2CSA 697 T AEQDTSYSS 0.084 PKB .
# VAR2CSA 697 T AEQDTSYSS 0.077 PKC .
#
# VAR2CSA 698 S EQDTSYSSL 0.965 unsp YES
# VAR2CSA 698 S EQDTSYSSL 0.472 cdc2 .
# VAR2CSA 698 S EQDTSYSSL 0.471 DNAPK .
# VAR2CSA 698 S EQDTSYSSL 0.459 CaM-II .
# VAR2CSA 698 S EQDTSYSSL 0.452 CKII .
# VAR2CSA 698 S EQDTSYSSL 0.451 GSK3 .
# VAR2CSA 698 S EQDTSYSSL 0.436 CKI .
# VAR2CSA 698 S EQDTSYSSL 0.380 RSK .
# VAR2CSA 698 S EQDTSYSSL 0.338 p38MAPK .
# VAR2CSA 698 S EQDTSYSSL 0.287 ATM .
# VAR2CSA 698 S EQDTSYSSL 0.284 PKG .
# VAR2CSA 698 S EQDTSYSSL 0.245 PKA .
# VAR2CSA 698 S EQDTSYSSL 0.176 cdk5 .
# VAR2CSA 698 S EQDTSYSSL 0.108 PKC .
# VAR2CSA 698 S EQDTSYSSL 0.093 PKB .
#
# VAR2CSA 699 Y QDTSYSSLD 0.926 unsp YES
# VAR2CSA 699 Y QDTSYSSLD 0.482 SRC .
# VAR2CSA 699 Y QDTSYSSLD 0.454 EGFR .
# VAR2CSA 699 Y QDTSYSSLD 0.444 INSR .
#
# VAR2CSA 700 S DTSYSSLDE 0.756 unsp YES
# VAR2CSA 700 S DTSYSSLDE 0.510 CKII YES
# VAR2CSA 700 S DTSYSSLDE 0.484 cdc2 .
# VAR2CSA 700 S DTSYSSLDE 0.438 CaM-II .
# VAR2CSA 700 S DTSYSSLDE 0.430 GSK3 .
# VAR2CSA 700 S DTSYSSLDE 0.394 CKI .
# VAR2CSA 700 S DTSYSSLDE 0.340 DNAPK .
# VAR2CSA 700 S DTSYSSLDE 0.289 ATM .
# VAR2CSA 700 S DTSYSSLDE 0.286 RSK .
# VAR2CSA 700 S DTSYSSLDE 0.283 PKG .
# VAR2CSA 700 S DTSYSSLDE 0.267 p38MAPK .
# VAR2CSA 700 S DTSYSSLDE 0.175 PKA .
# VAR2CSA 700 S DTSYSSLDE 0.139 cdk5 .
# VAR2CSA 700 S DTSYSSLDE 0.080 PKC .
# VAR2CSA 700 S DTSYSSLDE 0.074 PKB .
#
# VAR2CSA 701 S TSYSSLDEL 0.992 unsp YES
# VAR2CSA 701 S TSYSSLDEL 0.653 CKII YES
# VAR2CSA 701 S TSYSSLDEL 0.484 CKI .
# VAR2CSA 701 S TSYSSLDEL 0.467 DNAPK .
# VAR2CSA 701 S TSYSSLDEL 0.464 CaM-II .
# VAR2CSA 701 S TSYSSLDEL 0.462 cdc2 .
# VAR2CSA 701 S TSYSSLDEL 0.439 GSK3 .
# VAR2CSA 701 S TSYSSLDEL 0.379 ATM .
# VAR2CSA 701 S TSYSSLDEL 0.312 RSK .
# VAR2CSA 701 S TSYSSLDEL 0.296 p38MAPK .
# VAR2CSA 701 S TSYSSLDEL 0.272 PKG .
# VAR2CSA 701 S TSYSSLDEL 0.232 PKA .
# VAR2CSA 701 S TSYSSLDEL 0.183 cdk5 .
# VAR2CSA 701 S TSYSSLDEL 0.119 PKC .
# VAR2CSA 701 S TSYSSLDEL 0.073 PKB .
#
# VAR2CSA 708 S ELRESWWNT 0.980 unsp YES
# VAR2CSA 708 S ELRESWWNT 0.580 PKA YES
# VAR2CSA 708 S ELRESWWNT 0.459 cdc2 .
# VAR2CSA 708 S ELRESWWNT 0.454 GSK3 .
# VAR2CSA 708 S ELRESWWNT 0.453 CaM-II .
# VAR2CSA 708 S ELRESWWNT 0.402 CKII .
# VAR2CSA 708 S ELRESWWNT 0.391 CKI .
# VAR2CSA 708 S ELRESWWNT 0.382 DNAPK .
# VAR2CSA 708 S ELRESWWNT 0.362 RSK .
# VAR2CSA 708 S ELRESWWNT 0.326 ATM .
# VAR2CSA 708 S ELRESWWNT 0.291 PKG .
# VAR2CSA 708 S ELRESWWNT 0.282 p38MAPK .
# VAR2CSA 708 S ELRESWWNT 0.145 cdk5 .
# VAR2CSA 708 S ELRESWWNT 0.140 PKC .
# VAR2CSA 708 S ELRESWWNT 0.114 PKB .
#
# VAR2CSA 712 T SWWNTNKKY 0.825 PKC YES
# VAR2CSA 712 T SWWNTNKKY 0.727 unsp YES
# VAR2CSA 712 T SWWNTNKKY 0.480 cdc2 .
# VAR2CSA 712 T SWWNTNKKY 0.442 CaM-II .
# VAR2CSA 712 T SWWNTNKKY 0.426 GSK3 .
# VAR2CSA 712 T SWWNTNKKY 0.369 CKI .
# VAR2CSA 712 T SWWNTNKKY 0.361 DNAPK .
# VAR2CSA 712 T SWWNTNKKY 0.343 PKG .
# VAR2CSA 712 T SWWNTNKKY 0.306 CKII .
# VAR2CSA 712 T SWWNTNKKY 0.305 p38MAPK .
# VAR2CSA 712 T SWWNTNKKY 0.247 RSK .
# VAR2CSA 712 T SWWNTNKKY 0.246 ATM .
# VAR2CSA 712 T SWWNTNKKY 0.216 cdk5 .
# VAR2CSA 712 T SWWNTNKKY 0.137 PKA .
# VAR2CSA 712 T SWWNTNKKY 0.091 PKB .
#
# VAR2CSA 716 Y TNKKYIWLA 0.791 unsp YES
# VAR2CSA 716 Y TNKKYIWLA 0.532 INSR YES
# VAR2CSA 716 Y TNKKYIWLA 0.464 EGFR .
# VAR2CSA 716 Y TNKKYIWLA 0.359 SRC .
#
# VAR2CSA 729 S AGMNSTTCC 0.453 GSK3 .
# VAR2CSA 729 S AGMNSTTCC 0.448 CaM-II .
# VAR2CSA 729 S AGMNSTTCC 0.423 CKII .
# VAR2CSA 729 S AGMNSTTCC 0.408 cdc2 .
# VAR2CSA 729 S AGMNSTTCC 0.367 CKI .
# VAR2CSA 729 S AGMNSTTCC 0.361 DNAPK .
# VAR2CSA 729 S AGMNSTTCC 0.342 PKG .
# VAR2CSA 729 S AGMNSTTCC 0.320 PKA .
# VAR2CSA 729 S AGMNSTTCC 0.298 ATM .
# VAR2CSA 729 S AGMNSTTCC 0.281 RSK .
# VAR2CSA 729 S AGMNSTTCC 0.263 p38MAPK .
# VAR2CSA 729 S AGMNSTTCC 0.241 cdk5 .
# VAR2CSA 729 S AGMNSTTCC 0.113 PKC .
# VAR2CSA 729 S AGMNSTTCC 0.082 PKB .
# VAR2CSA 729 S AGMNSTTCC 0.015 unsp .
#
# VAR2CSA 730 T GMNSTTCCG 0.465 cdc2 .
# VAR2CSA 730 T GMNSTTCCG 0.435 GSK3 .
# VAR2CSA 730 T GMNSTTCCG 0.413 CaM-II .
# VAR2CSA 730 T GMNSTTCCG 0.360 CKI .
# VAR2CSA 730 T GMNSTTCCG 0.350 DNAPK .
# VAR2CSA 730 T GMNSTTCCG 0.317 PKG .
# VAR2CSA 730 T GMNSTTCCG 0.300 CKII .
# VAR2CSA 730 T GMNSTTCCG 0.297 p38MAPK .
# VAR2CSA 730 T GMNSTTCCG 0.267 ATM .
# VAR2CSA 730 T GMNSTTCCG 0.265 RSK .
# VAR2CSA 730 T GMNSTTCCG 0.185 PKC .
# VAR2CSA 730 T GMNSTTCCG 0.181 PKA .
# VAR2CSA 730 T GMNSTTCCG 0.151 cdk5 .
# VAR2CSA 730 T GMNSTTCCG 0.107 unsp .
# VAR2CSA 730 T GMNSTTCCG 0.091 PKB .
#
# VAR2CSA 731 T MNSTTCCGD 0.447 GSK3 .
# VAR2CSA 731 T MNSTTCCGD 0.437 CaM-II .
# VAR2CSA 731 T MNSTTCCGD 0.407 cdc2 .
# VAR2CSA 731 T MNSTTCCGD 0.397 CKII .
# VAR2CSA 731 T MNSTTCCGD 0.390 CKI .
# VAR2CSA 731 T MNSTTCCGD 0.349 p38MAPK .
# VAR2CSA 731 T MNSTTCCGD 0.338 DNAPK .
# VAR2CSA 731 T MNSTTCCGD 0.263 PKG .
# VAR2CSA 731 T MNSTTCCGD 0.248 ATM .
# VAR2CSA 731 T MNSTTCCGD 0.242 cdk5 .
# VAR2CSA 731 T MNSTTCCGD 0.210 RSK .
# VAR2CSA 731 T MNSTTCCGD 0.169 unsp .
# VAR2CSA 731 T MNSTTCCGD 0.098 PKC .
# VAR2CSA 731 T MNSTTCCGD 0.089 PKA .
# VAR2CSA 731 T MNSTTCCGD 0.079 PKB .
#
# VAR2CSA 737 S CGDGSVTGS 0.473 CKI .
# VAR2CSA 737 S CGDGSVTGS 0.473 GSK3 .
# VAR2CSA 737 S CGDGSVTGS 0.456 CaM-II .
# VAR2CSA 737 S CGDGSVTGS 0.447 PKC .
# VAR2CSA 737 S CGDGSVTGS 0.421 cdc2 .
# VAR2CSA 737 S CGDGSVTGS 0.419 DNAPK .
# VAR2CSA 737 S CGDGSVTGS 0.417 p38MAPK .
# VAR2CSA 737 S CGDGSVTGS 0.369 ATM .
# VAR2CSA 737 S CGDGSVTGS 0.308 CKII .
# VAR2CSA 737 S CGDGSVTGS 0.271 RSK .
# VAR2CSA 737 S CGDGSVTGS 0.260 PKG .
# VAR2CSA 737 S CGDGSVTGS 0.241 PKA .
# VAR2CSA 737 S CGDGSVTGS 0.220 cdk5 .
# VAR2CSA 737 S CGDGSVTGS 0.086 PKB .
# VAR2CSA 737 S CGDGSVTGS 0.044 unsp .
#
# VAR2CSA 739 T DGSVTGSGS 0.456 cdc2 .
# VAR2CSA 739 T DGSVTGSGS 0.449 GSK3 .
# VAR2CSA 739 T DGSVTGSGS 0.442 CaM-II .
# VAR2CSA 739 T DGSVTGSGS 0.436 CKII .
# VAR2CSA 739 T DGSVTGSGS 0.374 CKI .
# VAR2CSA 739 T DGSVTGSGS 0.343 DNAPK .
# VAR2CSA 739 T DGSVTGSGS 0.251 ATM .
# VAR2CSA 739 T DGSVTGSGS 0.233 p38MAPK .
# VAR2CSA 739 T DGSVTGSGS 0.230 PKG .
# VAR2CSA 739 T DGSVTGSGS 0.222 RSK .
# VAR2CSA 739 T DGSVTGSGS 0.220 PKC .
# VAR2CSA 739 T DGSVTGSGS 0.188 cdk5 .
# VAR2CSA 739 T DGSVTGSGS 0.123 unsp .
# VAR2CSA 739 T DGSVTGSGS 0.091 PKA .
# VAR2CSA 739 T DGSVTGSGS 0.088 PKB .
#
# VAR2CSA 741 S SVTGSGSSC 0.508 cdc2 YES
# VAR2CSA 741 S SVTGSGSSC 0.496 unsp .
# VAR2CSA 741 S SVTGSGSSC 0.475 GSK3 .
# VAR2CSA 741 S SVTGSGSSC 0.472 CKII .
# VAR2CSA 741 S SVTGSGSSC 0.464 CaM-II .
# VAR2CSA 741 S SVTGSGSSC 0.427 CKI .
# VAR2CSA 741 S SVTGSGSSC 0.419 DNAPK .
# VAR2CSA 741 S SVTGSGSSC 0.353 PKC .
# VAR2CSA 741 S SVTGSGSSC 0.346 PKA .
# VAR2CSA 741 S SVTGSGSSC 0.328 cdk5 .
# VAR2CSA 741 S SVTGSGSSC 0.310 RSK .
# VAR2CSA 741 S SVTGSGSSC 0.281 p38MAPK .
# VAR2CSA 741 S SVTGSGSSC 0.281 ATM .
# VAR2CSA 741 S SVTGSGSSC 0.274 PKG .
# VAR2CSA 741 S SVTGSGSSC 0.090 PKB .
#
# VAR2CSA 743 S TGSGSSCDD 0.962 unsp YES
# VAR2CSA 743 S TGSGSSCDD 0.524 CKII YES
# VAR2CSA 743 S TGSGSSCDD 0.449 GSK3 .
# VAR2CSA 743 S TGSGSSCDD 0.413 CaM-II .
# VAR2CSA 743 S TGSGSSCDD 0.379 CKI .
# VAR2CSA 743 S TGSGSSCDD 0.376 cdc2 .
# VAR2CSA 743 S TGSGSSCDD 0.356 DNAPK .
# VAR2CSA 743 S TGSGSSCDD 0.301 ATM .
# VAR2CSA 743 S TGSGSSCDD 0.279 p38MAPK .
# VAR2CSA 743 S TGSGSSCDD 0.265 PKG .
# VAR2CSA 743 S TGSGSSCDD 0.241 RSK .
# VAR2CSA 743 S TGSGSSCDD 0.185 cdk5 .
# VAR2CSA 743 S TGSGSSCDD 0.138 PKA .
# VAR2CSA 743 S TGSGSSCDD 0.092 PKC .
# VAR2CSA 743 S TGSGSSCDD 0.071 PKB .
#
# VAR2CSA 744 S GSGSSCDDI 0.992 unsp YES
# VAR2CSA 744 S GSGSSCDDI 0.588 CKI YES
# VAR2CSA 744 S GSGSSCDDI 0.519 cdc2 YES
# VAR2CSA 744 S GSGSSCDDI 0.456 CaM-II .
# VAR2CSA 744 S GSGSSCDDI 0.449 GSK3 .
# VAR2CSA 744 S GSGSSCDDI 0.431 CKII .
# VAR2CSA 744 S GSGSSCDDI 0.356 DNAPK .
# VAR2CSA 744 S GSGSSCDDI 0.345 ATM .
# VAR2CSA 744 S GSGSSCDDI 0.341 RSK .
# VAR2CSA 744 S GSGSSCDDI 0.332 p38MAPK .
# VAR2CSA 744 S GSGSSCDDI 0.306 PKC .
# VAR2CSA 744 S GSGSSCDDI 0.265 PKA .
# VAR2CSA 744 S GSGSSCDDI 0.228 cdk5 .
# VAR2CSA 744 S GSGSSCDDI 0.219 PKG .
# VAR2CSA 744 S GSGSSCDDI 0.085 PKB .
#
# VAR2CSA 750 T DDIPTIDLI 0.481 CKII .
# VAR2CSA 750 T DDIPTIDLI 0.447 GSK3 .
# VAR2CSA 750 T DDIPTIDLI 0.439 CaM-II .
# VAR2CSA 750 T DDIPTIDLI 0.390 p38MAPK .
# VAR2CSA 750 T DDIPTIDLI 0.379 cdc2 .
# VAR2CSA 750 T DDIPTIDLI 0.371 CKI .
# VAR2CSA 750 T DDIPTIDLI 0.358 DNAPK .
# VAR2CSA 750 T DDIPTIDLI 0.276 ATM .
# VAR2CSA 750 T DDIPTIDLI 0.268 PKG .
# VAR2CSA 750 T DDIPTIDLI 0.218 RSK .
# VAR2CSA 750 T DDIPTIDLI 0.182 PKC .
# VAR2CSA 750 T DDIPTIDLI 0.178 cdk5 .
# VAR2CSA 750 T DDIPTIDLI 0.109 PKA .
# VAR2CSA 750 T DDIPTIDLI 0.084 PKB .
# VAR2CSA 750 T DDIPTIDLI 0.063 unsp .
#
# VAR2CSA 757 Y LIPQYLRFL 0.364 INSR .
# VAR2CSA 757 Y LIPQYLRFL 0.340 EGFR .
# VAR2CSA 757 Y LIPQYLRFL 0.304 SRC .
# VAR2CSA 757 Y LIPQYLRFL 0.026 unsp .
#
# VAR2CSA 785 S ENCKSCKES 0.990 unsp YES
# VAR2CSA 785 S ENCKSCKES 0.502 PKC YES
# VAR2CSA 785 S ENCKSCKES 0.477 GSK3 .
# VAR2CSA 785 S ENCKSCKES 0.452 CaM-II .
# VAR2CSA 785 S ENCKSCKES 0.432 CKII .
# VAR2CSA 785 S ENCKSCKES 0.380 CKI .
# VAR2CSA 785 S ENCKSCKES 0.378 PKG .
# VAR2CSA 785 S ENCKSCKES 0.374 cdc2 .
# VAR2CSA 785 S ENCKSCKES 0.364 p38MAPK .
# VAR2CSA 785 S ENCKSCKES 0.348 RSK .
# VAR2CSA 785 S ENCKSCKES 0.341 DNAPK .
# VAR2CSA 785 S ENCKSCKES 0.283 ATM .
# VAR2CSA 785 S ENCKSCKES 0.186 cdk5 .
# VAR2CSA 785 S ENCKSCKES 0.152 PKA .
# VAR2CSA 785 S ENCKSCKES 0.098 PKB .
#
# VAR2CSA 789 S SCKESGGTC 0.717 PKA YES
# VAR2CSA 789 S SCKESGGTC 0.460 GSK3 .
# VAR2CSA 789 S SCKESGGTC 0.452 CaM-II .
# VAR2CSA 789 S SCKESGGTC 0.439 PKG .
# VAR2CSA 789 S SCKESGGTC 0.425 CKI .
# VAR2CSA 789 S SCKESGGTC 0.359 cdc2 .
# VAR2CSA 789 S SCKESGGTC 0.358 CKII .
# VAR2CSA 789 S SCKESGGTC 0.349 DNAPK .
# VAR2CSA 789 S SCKESGGTC 0.296 RSK .
# VAR2CSA 789 S SCKESGGTC 0.272 ATM .
# VAR2CSA 789 S SCKESGGTC 0.271 p38MAPK .
# VAR2CSA 789 S SCKESGGTC 0.182 cdk5 .
# VAR2CSA 789 S SCKESGGTC 0.172 PKC .
# VAR2CSA 789 S SCKESGGTC 0.095 PKB .
# VAR2CSA 789 S SCKESGGTC 0.030 unsp .
#
# VAR2CSA 792 T ESGGTCNGE 0.445 CKI .
# VAR2CSA 792 T ESGGTCNGE 0.441 CaM-II .
# VAR2CSA 792 T ESGGTCNGE 0.432 GSK3 .
# VAR2CSA 792 T ESGGTCNGE 0.389 CKII .
# VAR2CSA 792 T ESGGTCNGE 0.386 cdc2 .
# VAR2CSA 792 T ESGGTCNGE 0.357 p38MAPK .
# VAR2CSA 792 T ESGGTCNGE 0.345 DNAPK .
# VAR2CSA 792 T ESGGTCNGE 0.252 ATM .
# VAR2CSA 792 T ESGGTCNGE 0.222 RSK .
# VAR2CSA 792 T ESGGTCNGE 0.218 PKG .
# VAR2CSA 792 T ESGGTCNGE 0.209 PKC .
# VAR2CSA 792 T ESGGTCNGE 0.182 cdk5 .
# VAR2CSA 792 T ESGGTCNGE 0.162 PKA .
# VAR2CSA 792 T ESGGTCNGE 0.146 unsp .
# VAR2CSA 792 T ESGGTCNGE 0.094 PKB .
#
# VAR2CSA 799 T GECKTECKN 0.633 PKC YES
# VAR2CSA 799 T GECKTECKN 0.434 GSK3 .
# VAR2CSA 799 T GECKTECKN 0.421 CaM-II .
# VAR2CSA 799 T GECKTECKN 0.401 cdc2 .
# VAR2CSA 799 T GECKTECKN 0.399 CKII .
# VAR2CSA 799 T GECKTECKN 0.363 RSK .
# VAR2CSA 799 T GECKTECKN 0.361 CKI .
# VAR2CSA 799 T GECKTECKN 0.337 DNAPK .
# VAR2CSA 799 T GECKTECKN 0.313 unsp .
# VAR2CSA 799 T GECKTECKN 0.301 p38MAPK .
# VAR2CSA 799 T GECKTECKN 0.262 PKG .
# VAR2CSA 799 T GECKTECKN 0.230 ATM .
# VAR2CSA 799 T GECKTECKN 0.182 cdk5 .
# VAR2CSA 799 T GECKTECKN 0.104 PKB .
# VAR2CSA 799 T GECKTECKN 0.084 PKA .
#
# VAR2CSA 808 Y KCEVYKKFI 0.410 INSR .
# VAR2CSA 808 Y KCEVYKKFI 0.406 unsp .
# VAR2CSA 808 Y KCEVYKKFI 0.382 EGFR .
# VAR2CSA 808 Y KCEVYKKFI 0.345 SRC .
#
# VAR2CSA 821 T GGDGTAGSS 0.474 GSK3 .
# VAR2CSA 821 T GGDGTAGSS 0.414 CaM-II .
# VAR2CSA 821 T GGDGTAGSS 0.403 PKC .
# VAR2CSA 821 T GGDGTAGSS 0.401 CKI .
# VAR2CSA 821 T GGDGTAGSS 0.379 cdc2 .
# VAR2CSA 821 T GGDGTAGSS 0.369 DNAPK .
# VAR2CSA 821 T GGDGTAGSS 0.352 PKG .
# VAR2CSA 821 T GGDGTAGSS 0.328 p38MAPK .
# VAR2CSA 821 T GGDGTAGSS 0.282 ATM .
# VAR2CSA 821 T GGDGTAGSS 0.275 CKII .
# VAR2CSA 821 T GGDGTAGSS 0.244 PKA .
# VAR2CSA 821 T GGDGTAGSS 0.200 RSK .
# VAR2CSA 821 T GGDGTAGSS 0.176 cdk5 .
# VAR2CSA 821 T GGDGTAGSS 0.167 unsp .
# VAR2CSA 821 T GGDGTAGSS 0.104 PKB .
#
# VAR2CSA 824 S GTAGSSWVK 0.692 PKC YES
# VAR2CSA 824 S GTAGSSWVK 0.454 GSK3 .
# VAR2CSA 824 S GTAGSSWVK 0.444 CaM-II .
# VAR2CSA 824 S GTAGSSWVK 0.422 cdc2 .
# VAR2CSA 824 S GTAGSSWVK 0.372 CKI .
# VAR2CSA 824 S GTAGSSWVK 0.357 DNAPK .
# VAR2CSA 824 S GTAGSSWVK 0.307 CKII .
# VAR2CSA 824 S GTAGSSWVK 0.301 p38MAPK .
# VAR2CSA 824 S GTAGSSWVK 0.298 RSK .
# VAR2CSA 824 S GTAGSSWVK 0.294 PKG .
# VAR2CSA 824 S GTAGSSWVK 0.273 ATM .
# VAR2CSA 824 S GTAGSSWVK 0.173 PKA .
# VAR2CSA 824 S GTAGSSWVK 0.168 cdk5 .
# VAR2CSA 824 S GTAGSSWVK 0.091 PKB .
# VAR2CSA 824 S GTAGSSWVK 0.012 unsp .
#
# VAR2CSA 825 S TAGSSWVKR 0.598 PKC YES
# VAR2CSA 825 S TAGSSWVKR 0.507 cdc2 YES
# VAR2CSA 825 S TAGSSWVKR 0.438 GSK3 .
# VAR2CSA 825 S TAGSSWVKR 0.427 CaM-II .
# VAR2CSA 825 S TAGSSWVKR 0.381 CKI .
# VAR2CSA 825 S TAGSSWVKR 0.378 CKII .
# VAR2CSA 825 S TAGSSWVKR 0.347 DNAPK .
# VAR2CSA 825 S TAGSSWVKR 0.313 p38MAPK .
# VAR2CSA 825 S TAGSSWVKR 0.299 ATM .
# VAR2CSA 825 S TAGSSWVKR 0.284 cdk5 .
# VAR2CSA 825 S TAGSSWVKR 0.281 RSK .
# VAR2CSA 825 S TAGSSWVKR 0.264 PKG .
# VAR2CSA 825 S TAGSSWVKR 0.150 PKA .
# VAR2CSA 825 S TAGSSWVKR 0.080 PKB .
# VAR2CSA 825 S TAGSSWVKR 0.051 unsp .
#
# VAR2CSA 834 Y WDQIYKRYS 0.491 unsp .
# VAR2CSA 834 Y WDQIYKRYS 0.408 SRC .
# VAR2CSA 834 Y WDQIYKRYS 0.408 EGFR .
# VAR2CSA 834 Y WDQIYKRYS 0.386 INSR .
#
# VAR2CSA 837 Y IYKRYSKYI 0.460 INSR .
# VAR2CSA 837 Y IYKRYSKYI 0.344 EGFR .
# VAR2CSA 837 Y IYKRYSKYI 0.323 SRC .
# VAR2CSA 837 Y IYKRYSKYI 0.007 unsp .
#
# VAR2CSA 838 S YKRYSKYIE 0.995 unsp YES
# VAR2CSA 838 S YKRYSKYIE 0.758 PKA YES
# VAR2CSA 838 S YKRYSKYIE 0.486 cdc2 .
# VAR2CSA 838 S YKRYSKYIE 0.442 CaM-II .
# VAR2CSA 838 S YKRYSKYIE 0.435 GSK3 .
# VAR2CSA 838 S YKRYSKYIE 0.364 DNAPK .
# VAR2CSA 838 S YKRYSKYIE 0.363 CKI .
# VAR2CSA 838 S YKRYSKYIE 0.359 CKII .
# VAR2CSA 838 S YKRYSKYIE 0.311 PKG .
# VAR2CSA 838 S YKRYSKYIE 0.309 RSK .
# VAR2CSA 838 S YKRYSKYIE 0.279 ATM .
# VAR2CSA 838 S YKRYSKYIE 0.242 p38MAPK .
# VAR2CSA 838 S YKRYSKYIE 0.175 PKC .
# VAR2CSA 838 S YKRYSKYIE 0.136 cdk5 .
# VAR2CSA 838 S YKRYSKYIE 0.098 PKB .
#
# VAR2CSA 840 Y RYSKYIEDA 0.675 unsp YES
# VAR2CSA 840 Y RYSKYIEDA 0.547 EGFR YES
# VAR2CSA 840 Y RYSKYIEDA 0.458 INSR .
# VAR2CSA 840 Y RYSKYIEDA 0.326 SRC .
#
# VAR2CSA 852 T RKAGTKNCG 0.794 PKC YES
# VAR2CSA 852 T RKAGTKNCG 0.457 CaM-II .
# VAR2CSA 852 T RKAGTKNCG 0.448 cdc2 .
# VAR2CSA 852 T RKAGTKNCG 0.443 GSK3 .
# VAR2CSA 852 T RKAGTKNCG 0.367 CKI .
# VAR2CSA 852 T RKAGTKNCG 0.348 DNAPK .
# VAR2CSA 852 T RKAGTKNCG 0.343 p38MAPK .
# VAR2CSA 852 T RKAGTKNCG 0.294 PKG .
# VAR2CSA 852 T RKAGTKNCG 0.277 CKII .
# VAR2CSA 852 T RKAGTKNCG 0.227 RSK .
# VAR2CSA 852 T RKAGTKNCG 0.226 ATM .
# VAR2CSA 852 T RKAGTKNCG 0.190 PKA .
# VAR2CSA 852 T RKAGTKNCG 0.182 cdk5 .
# VAR2CSA 852 T RKAGTKNCG 0.164 unsp .
# VAR2CSA 852 T RKAGTKNCG 0.116 PKB .
#
# VAR2CSA 858 S NCGPSSTTN 0.570 PKA YES
# VAR2CSA 858 S NCGPSSTTN 0.437 GSK3 .
# VAR2CSA 858 S NCGPSSTTN 0.428 CaM-II .
# VAR2CSA 858 S NCGPSSTTN 0.388 cdc2 .
# VAR2CSA 858 S NCGPSSTTN 0.378 CKI .
# VAR2CSA 858 S NCGPSSTTN 0.371 PKG .
# VAR2CSA 858 S NCGPSSTTN 0.343 DNAPK .
# VAR2CSA 858 S NCGPSSTTN 0.309 CKII .
# VAR2CSA 858 S NCGPSSTTN 0.291 p38MAPK .
# VAR2CSA 858 S NCGPSSTTN 0.278 unsp .
# VAR2CSA 858 S NCGPSSTTN 0.278 RSK .
# VAR2CSA 858 S NCGPSSTTN 0.268 ATM .
# VAR2CSA 858 S NCGPSSTTN 0.193 cdk5 .
# VAR2CSA 858 S NCGPSSTTN 0.100 PKC .
# VAR2CSA 858 S NCGPSSTTN 0.085 PKB .
#
# VAR2CSA 859 S CGPSSTTNA 0.589 unsp YES
# VAR2CSA 859 S CGPSSTTNA 0.464 CKII .
# VAR2CSA 859 S CGPSSTTNA 0.459 GSK3 .
# VAR2CSA 859 S CGPSSTTNA 0.434 CaM-II .
# VAR2CSA 859 S CGPSSTTNA 0.402 cdc2 .
# VAR2CSA 859 S CGPSSTTNA 0.369 CKI .
# VAR2CSA 859 S CGPSSTTNA 0.366 DNAPK .
# VAR2CSA 859 S CGPSSTTNA 0.364 RSK .
# VAR2CSA 859 S CGPSSTTNA 0.313 p38MAPK .
# VAR2CSA 859 S CGPSSTTNA 0.307 ATM .
# VAR2CSA 859 S CGPSSTTNA 0.289 PKG .
# VAR2CSA 859 S CGPSSTTNA 0.250 PKA .
# VAR2CSA 859 S CGPSSTTNA 0.196 cdk5 .
# VAR2CSA 859 S CGPSSTTNA 0.140 PKC .
# VAR2CSA 859 S CGPSSTTNA 0.084 PKB .
#
# VAR2CSA 860 T GPSSTTNAA 0.439 GSK3 .
# VAR2CSA 860 T GPSSTTNAA 0.427 CKII .
# VAR2CSA 860 T GPSSTTNAA 0.421 CaM-II .
# VAR2CSA 860 T GPSSTTNAA 0.393 cdc2 .
# VAR2CSA 860 T GPSSTTNAA 0.365 CKI .
# VAR2CSA 860 T GPSSTTNAA 0.364 PKC .
# VAR2CSA 860 T GPSSTTNAA 0.351 DNAPK .
# VAR2CSA 860 T GPSSTTNAA 0.295 p38MAPK .
# VAR2CSA 860 T GPSSTTNAA 0.272 ATM .
# VAR2CSA 860 T GPSSTTNAA 0.237 RSK .
# VAR2CSA 860 T GPSSTTNAA 0.235 PKG .
# VAR2CSA 860 T GPSSTTNAA 0.155 cdk5 .
# VAR2CSA 860 T GPSSTTNAA 0.131 unsp .
# VAR2CSA 860 T GPSSTTNAA 0.093 PKA .
# VAR2CSA 860 T GPSSTTNAA 0.080 PKB .
#
# VAR2CSA 861 T PSSTTNAAE 0.474 CKII .
# VAR2CSA 861 T PSSTTNAAE 0.443 cdc2 .
# VAR2CSA 861 T PSSTTNAAE 0.441 CaM-II .
# VAR2CSA 861 T PSSTTNAAE 0.418 GSK3 .
# VAR2CSA 861 T PSSTTNAAE 0.358 CKI .
# VAR2CSA 861 T PSSTTNAAE 0.346 DNAPK .
# VAR2CSA 861 T PSSTTNAAE 0.273 PKC .
# VAR2CSA 861 T PSSTTNAAE 0.267 p38MAPK .
# VAR2CSA 861 T PSSTTNAAE 0.252 PKG .
# VAR2CSA 861 T PSSTTNAAE 0.240 ATM .
# VAR2CSA 861 T PSSTTNAAE 0.234 RSK .
# VAR2CSA 861 T PSSTTNAAE 0.191 cdk5 .
# VAR2CSA 861 T PSSTTNAAE 0.087 PKA .
# VAR2CSA 861 T PSSTTNAAE 0.086 PKB .
# VAR2CSA 861 T PSSTTNAAE 0.079 unsp .
#
# VAR2CSA 871 S KCVQSDIDS 0.969 unsp YES
# VAR2CSA 871 S KCVQSDIDS 0.557 CKII YES
# VAR2CSA 871 S KCVQSDIDS 0.464 PKG .
# VAR2CSA 871 S KCVQSDIDS 0.436 GSK3 .
# VAR2CSA 871 S KCVQSDIDS 0.436 CaM-II .
# VAR2CSA 871 S KCVQSDIDS 0.384 cdc2 .
# VAR2CSA 871 S KCVQSDIDS 0.375 CKI .
# VAR2CSA 871 S KCVQSDIDS 0.343 DNAPK .
# VAR2CSA 871 S KCVQSDIDS 0.321 RSK .
# VAR2CSA 871 S KCVQSDIDS 0.312 ATM .
# VAR2CSA 871 S KCVQSDIDS 0.310 p38MAPK .
# VAR2CSA 871 S KCVQSDIDS 0.286 PKC .
# VAR2CSA 871 S KCVQSDIDS 0.279 PKA .
# VAR2CSA 871 S KCVQSDIDS 0.182 cdk5 .
# VAR2CSA 871 S KCVQSDIDS 0.098 PKB .
#
# VAR2CSA 875 S SDIDSFFKH 0.621 PKC YES
# VAR2CSA 875 S SDIDSFFKH 0.468 GSK3 .
# VAR2CSA 875 S SDIDSFFKH 0.440 CaM-II .
# VAR2CSA 875 S SDIDSFFKH 0.386 CKI .
# VAR2CSA 875 S SDIDSFFKH 0.379 CKII .
# VAR2CSA 875 S SDIDSFFKH 0.377 cdc2 .
# VAR2CSA 875 S SDIDSFFKH 0.345 DNAPK .
# VAR2CSA 875 S SDIDSFFKH 0.333 p38MAPK .
# VAR2CSA 875 S SDIDSFFKH 0.315 PKG .
# VAR2CSA 875 S SDIDSFFKH 0.307 ATM .
# VAR2CSA 875 S SDIDSFFKH 0.295 RSK .
# VAR2CSA 875 S SDIDSFFKH 0.194 cdk5 .
# VAR2CSA 875 S SDIDSFFKH 0.127 PKA .
# VAR2CSA 875 S SDIDSFFKH 0.093 PKB .
# VAR2CSA 875 S SDIDSFFKH 0.029 unsp .
#
# VAR2CSA 886 T DIGLTTPSS 0.520 PKC YES
# VAR2CSA 886 T DIGLTTPSS 0.471 GSK3 .
# VAR2CSA 886 T DIGLTTPSS 0.458 cdc2 .
[truncated: 4,724 more rows]
