# Supplementary material for: Phosphorylation of the VAR2CSA extracellular region is associated with enhanced adhesive properties to the placental receptor CSA
Source: PLoS Biol. 2019 Jun 10;17(6):e3000308. doi: 10.1371/journal.pbio.3000308 (PMC6586358; doi:10.1371/journal.pbio.3000308)
Supplement: S4 Table — Primers for site-directed mutagenesis and for CRISPR/Cas9 genome editing are listed. CRISPR/Cas9, clustered regularly interspaced short palindromic repeats/ caspase 9. (XLSX) [file pbio.3000308.s010.xlsx]

## Sheet: Feuil1
Primers for site directed mutagenesis
DBL1-6S429AS433AFo			CTGCAATGAAGCCGGGATCGCCGCCGTGGAGCAGG
DBL1-6S429AS433A Rev			CCTGCTCCACGGCGGCGATCCCGGCTTCATTGCAG
DBL1-6T934AFo			CAGTGCAATGCCGCCGTGGTGG
DBL1-6T934ARev			CCACCACGGCGGCATTGCACTG
DBL1-6T934DFo			TCCAAGCTGCAGCAGTGCAATGACGCCGTGGTGG
DBL1-6T934DRev			CCACCACGGCGTCATTGCACTGCTGCAGCTTGGA
Primers for CRISPR/Cas9 genome editing
sgRNA T934		ACAACAATGTAATACTGCCGTGG
P1		TAAGTATATAATATTACAACAATGTAATACTGCCGGTTTTAGAGCTAGAA
P2		TTCTAGCTCTAAAACCGGCAGTATTACATTGTTGTAATATTATATACTTA
P3		AATGGCCCCTTTCCGCGGGGCCCAAGTAGTACTACAAATGC
P4		TTTTACAAAATGCTTAAGCAAATTAAAGAACGTCACATCCTTGTC
P5		GTTACAACAATGTAATGCTGCCGTCGTTGTAAATGTTCC
P6		GGAACATTTACAACGACGGCAGCATTACATTGTTGTAAC
P7		GTTACAACAATGTAATGATGCCGTCGTTGTAAATGTTCC
P8		GGAACATTTACAACGACGGCATCATTACATTGTTGTAAC
sgRNA S429A/S433A		GTATGTAACTGTAATGAATCAGG
P9		TAAGTATATAATATTGTATGTAACTGTAATGAATCGTTTTAGAGCTAGAA
P10		TTCTAGCTCTAAAACGATTCATTACAGTTACATACAATATTATATACTTA
P11		AATGGCCCCTTTCCGCGGCTTGAAGCTAATTATTCGTCTCTTG
P12		TTTTACAAAATGCTTAAGCACATGCTTCCTGATTTTTGTTATTAC
P13		GTAATGAGGCGGGAATTGCAGCTGTTGAACAGGA
P14		TCCTGTTCAACAGCTGCAATTCCCGCCTCATTAC
