# Supplementary material for: Phosphorylation of the VAR2CSA extracellular region is associated with enhanced adhesive properties to the placental receptor CSA
Source: PLoS Biol. 2019 Jun 10;17(6):e3000308. doi: 10.1371/journal.pbio.3000308 (PMC6586358; doi:10.1371/journal.pbio.3000308)
Supplement: S1 Data — (XLSX) [file pbio.3000308.s011.xlsx]

## Sheet: Data Fig1a
Bewo										SUMMARY
(Exp 1)FCR3	inhibition %	adhesion %	Nber iRBC		(Exp 1) 7G8	inhibition %	adhesion %	Nber iRBC			BeWo		CSA
Buffer1			218		Buffer 1			156			PP1	PP2a	PP1	PP2a
Buffer 2			207		Buffer 2			159		SD FCR3CSA	5.7735	5.19615	4.04145	1.555
Buffer 3			226		Buffer 3			161		SD 7G8CSA	4.33013	2.88675	2.3094	1.1547
Buffer 4			214		Buffer 4			151			BeWo		CSA
Buffer 5			235		Buffer 5			157			PP1	PP2a	PP1	PP2a
Mean Buffer	0	1	220		Mean Buffer	0	1	156.8		Mean FCR3CSA(1+2)	58	74	82	91
PP1 1			102		PP1 1			43		Mean 7G8CSA(1+2)	67	89	87	96
PP1 2			85		PP1 2			46
PP1 3			118		PP1 3			47
PP1 4			113		PP1 4			51
PP1 5			99		PP1 5			49
Mean PP1	0.53	0.47	103.4		Mean PP1	70	30	47.2
PP2 1			73		PP2 1			12
PP2 2			63		PP2 2			11
PP2 3			78		PP2 3			10
PP2 4			77		PP2 4			16
PP2 5			61		PP2 5			18
Mean PP2	0.68	0.32	70.4		Mean PP2	0.92	0.08	13.4
(Exp 2)FCR3			Nber iRBC		(Exp 2)7G8			Nber iRBC
Buffer 1			288		Buffer 1			166
Buffer 2			267		Buffer 2			169
Buffer 3			304		Buffer 3			151
Buffer 4			301		Buffer 4			181
Buffer 5			250		Buffer 5			178
Mean Buffer	100	0	282		Mean Buffer	1	0	169
PP1 1			131		PP1 1			66
PP1 2			123		PP1 2			58
PP1 3			139		PP1 3			61
PP1 4			124		PP1 4			49
PP1 5			139		PP1 5			70
Mean PP1	63	37	131.2		Mean PP1	64	36	60.8
PP2 1			78		PP2 1			27
PP2 2			68		PP2 2			24
PP2 3			58		PP2 3			21
PP2 4			63		PP2 4			19
PP2 5			58		PP2 5			19
Mean PP2	77	23	65		Mean PP2	0.87	0.13	22
Exp1 FCR3	% adhésion	% inhibition			(Exp1 )7G8	% adhesion	% inhibition
Buffer	100	0			Buffer	100	0
PP1	47	53			PP1	30	70
PP2a	32	68			PP2	8	92
Exp2 FCR3	% adhésion	% inhibition			(Exp2 )7G8	% adhesion	% inhibition
Buffer	100	0			Buffer	100	0
PP1	37	63			PP1	36	64
PP2a	23	77			PP2	13	87
Exp(1+2)FCR3	% adhésion	% inhibition			Exp (1+2) 7G8	% adhesion	% inhibition
Buffer	100	0			Buffer	100	0
PP1	42	58			PP1	33	67
PP2a	28	74			PP2	11	89
CSA
(Exp 1)FCR3	inhibition %	adhesion %	Nber iRBC		(Exp 1) 7G8	inhibition %	adhesion %	Nber iRBC
Buffer1			1493		Buffer 1			225
Buffer 2			1698		Buffer 2			258
Buffer 3			1528		Buffer 3			226
Buffer 4			1564		Buffer 4			100
Buffer 5			1459		Buffer 5			93
Mean Buffer	0	1	1548		Mean Buffer	0	1	180
PP1 1			400		PP1 1			23
PP1 2			295		PP1 2			15
PP1 3			299		PP1 3			18
PP1 4			355		PP1 4			20
PP1 5			352		PP1 5			27
Mean PP1	0.78	0.22	340.2		Mean PP1	89	11	20.6
PP2 1			107		PP2 1			7
PP2 2			128		PP2 2			6
PP2 3			135		PP2 3			7
PP2 4			131		PP2 4			3
PP2 5			119		PP2 5			5
Mean PP2	0.92	0.08	124		Mean PP2	0.97	0.03	5.6
(Exp 2)FCR3			Nber iRBC		(Exp 2)7G8			Nber iRBC
Buffer 1			1584		Buffer 1			280
Buffer 2			1568		Buffer 2			255
Buffer 3			1528		Buffer 3			308
Buffer 4			1616		Buffer 4			101
Buffer 5			1396		Buffer 5			189
Mean Buffer	100	0	1537		Mean Buffer	1	0	226.6
PP1 1			271		PP1 1			33
PP1 2			236		PP1 2			32
PP1 3			229		PP1 3			37
PP1 4			222		PP1 4			28
PP1 5			198		PP1 5			40
Mean PP1	85	15	231.2		Mean PP1	85	15	34
PP2 1			127		PP2 1			10
PP2 2			152		PP2 2			9
PP2 3			146		PP2 3			11
PP2 4			161		PP2 4			13
PP2 5			180		PP2 5			12
Mean PP2	90.1	9.9	153.2		Mean PP2	0.95	0.05	11
Exp1 FCR3	% adhésion	% inhibition			(Exp1 )7G8	% adhesion	% inhibition
Buffer	100	0			Buffer	100	0
PP1	22	78			PP1	11	89
PP2a	8	92			PP2	3	97
Exp 2 FCR3	% adhésion	% inhibition			(Exp2 )7G8	% adhesion	% inhibition
Buffer	100	0			Buffer	100	0
PP1	15	85			PP1	15	85
PP2a	9	90			PP2	5	95

## Sheet: Data Fig1c
(Exp 1)FCR3	inhibition %	adhesion %	Nber iRBC			(Exp 1)NF54	inhibition %	adhesion %	Nber iRBC
Buffer 1			60			Buffer 1			58
Buffer 2			56			Buffer 2			71
Buffer 3			53			Buffer 3			60		SUMMARY
Buffer 4			60			Buffer 4			62			flow
Buffer 5			70			Buffer 5			59			PP1	PP2a
Mean Buffer	0	1	59.8			Mean Buffer	0	1	61.8		SD FCR3CSA	5.65685	3.53553
PP1 1			39			PP1 1			45		SD NF54CSA	4.24264	3.53555
PP1 2			42			PP1 2			44		Mean FCR3CSA(1+2)	28	62
PP1 3			48			PP1 3			46		Mean NF54CSA(1+2)	30	70
PP1 4			43			PP1 4			50
PP1 5			56			PP1 5			41
Mean PP1	0.24	0.76	45.6			Mean PP1	0.27	0.73	45.2
PP2 1			21			PP2 1			24
PP2 2			22			PP2 2			19
PP2 3			22			PP2 3			21
PP2 4			30			PP2 4			24
PP2 5			24			PP2 5			14
Mean PP2	0.6	0.4	23.8			Mean PP2	0.67	0.33	20.4
(Exp 2)FCR3			Nber iRBC			(Exp 2)7G8			Nber iRBC
Buffer 1			55			Buffer 1			58
Buffer 2			54			Buffer 2			61
Buffer 3			41			Buffer 3			60
Buffer 4			46			Buffer 4			62
Buffer 5			40			Buffer 5			74
Mean Buffer	100	0	47.2			Mean Buffer	1	0	63
PP1 1			29			PP1 1			36
PP1 2			32			PP1 2			42
PP1 3			30			PP1 3			40
PP1 4			33			PP1 4			39
PP1 5			35			PP1 5			44
Mean PP1	32	68	31.8			Mean PP1	0.345	0.66	40.2
PP2 1			16			PP2 1			14
PP2 2			21			PP2 2			19
PP2 3			12			PP2 3			15
PP2 4			19			PP2 4			19
PP2 5			20			PP2 5			20
Mean PP2	64	36	17.6			Mean PP2	0.72	0.28	17.4
FCR3 CSA (Exp A)		adhesion	inhibition			NF54 CSA (Exp A)		adhesion	inhibition
PP1		76	24			PP1		73	27
PP2a		40	60			PP2a		33	67
FCR3CSA(Exp B)		adhesion	inhibition			NF54CSA(Exp B)		adhesion	inhibition
PP1		68	32			PP1		66	34.5
PP2a		36	64			PP2a		28	72
		FCR3(A+B)						NF54(A+B)
		adhesion %	inhibition %				PP1	adhesion %	inhibition %
	PP1	72	28				PP2	70	30
	PP2	38	62					30	70

## Sheet: Data Fig1d
							SUMMARY
	% adhesion PP2a treated								% adhesion PP1 treated
Phases units	Exp1 PP2	Exp2 PP2	Exp3 PP2	Exp4 PP2	Mean PP2	SD PP2		Phases units	Exp1 PP1	Exp 2 PP1	Exp3 PP1	Exp 4 PP1	Mean PP1	SD PP1
0	100	100	100	100	100	0		0	100	100	100	100	100	0
0.05	72	72	89	76	77.25	8.05709		0.05	100	110	115	100	107	7.5
0.1	49	45	68	59	55.25	10.3401		0.1	90	103	108	100	100	7.58837
0.2	16	28	44	28	29	11.4891		0.2	101	107	113	101	105	5.74456
Exp 1				Exp 2				Exp3				Exp 4
PP2a OD	% adhesion	PP1 OD	% adhesion	PP2a OD	% adhesion	PP1 OD	% adhesion	PP2a OD	% adhesion	PP1 OD	% adhesion	PP2a OD	% adhesion	PP1 OD	% adhesion
1.79	100	1.82	100	1.37	100	1.331	100	0.46	100	0.452	100	1.5	100	1.45	100
1.29	72.2965	1.81	100	0.99	72.198	1.46	110	0.41	89.8925	0.52	115	1.14	76.4157	1.42	100
0.88	49.3311	1.75	90	0.62	45.5604	1.36	103	0.31	68.172	0.49	108	0.89	59.2938	1.45	100
0.302	16	1.85	101	0.39	28.6026	1.427	107	0.208	44.112	0.51	113	0.42	28.2069	1.47	101
