# Supplementary material for: Phosphorylation of the VAR2CSA extracellular region is associated with enhanced adhesive properties to the placental receptor CSA
Source: PLoS Biol. 2019 Jun 10;17(6):e3000308. doi: 10.1371/journal.pbio.3000308 (PMC6586358; doi:10.1371/journal.pbio.3000308)
Supplement: S2 Data — (XLSX) [file pbio.3000308.s012.xlsx]

## Sheet: Data fig S1
		OD
VAR2CSA + Ok acid (500nM) +PP2A		1.809
VAR2CSA +PP2A		0.909
VAR2CSA + Ok acid (500nM) +PP2A		1.866
