# Supplementary material for: Phosphorylation of the VAR2CSA extracellular region is associated with enhanced adhesive properties to the placental receptor CSA
Source: PLoS Biol. 2019 Jun 10;17(6):e3000308. doi: 10.1371/journal.pbio.3000308 (PMC6586358; doi:10.1371/journal.pbio.3000308)
Supplement: S3 Data — (XLSX) [file pbio.3000308.s013.xlsx]

## Sheet: Data Fig 2b
protein name	Peptide Sequence	Variable Modifications	Localisation	Start	Stop	Localization Probability	Sequest:Xcorr	Ascore	Localisation	MS Sample	Biological Samples			Var2csa PFL0030c Phosphosites	Control	PP1	PP2
Var2_PFL0030c	NNDEVcNcNEsGIASVEQEQISDPSSNK	S11 Phospho	S429	361	388	0.31	1.875	0	S429	DS_1_2	Control			S429	1	1	0
Var2_PFL0030c	NNDEVcNcNESGIAsVEQEQISDPSSNK	S15 Phospho	S433	361	388	1	4.746	25.1	S433	DS_1_2	Control			S433	2	1	0
Var2_PFL0030c	NNDEVcNcNESGIAsVEQEQISDPSSNK	S15 Phospho	S433	361	388	0.83	2.035	8.28	S433	DS_1_2	Control			S452	1	0	0
Var2_PFL0030c	AcITHsSIK	S6 Phospho	S452	389	397	0.82	3.051	7.32	S452	DS_1_1	Control			S453	1	0	0
Var2_PFL0030c	AcITHSsIK	S7 Phospho	S453	389	397	0.99	2.482	14.02	S453	DS_1_2	Control			S824	1	0	0
Var2_PFL0030c	EYMNQWscGSAR	S7 Phospho	S977	913	924	0.99	2.349	19.05	S977	DS_1_1	Control			T934	2	2	0
Var2_PFL0030c	SNsAKLDDK	S3 Phospho	S1012	952	960	0.99	1.382	15.27	S1012	DS_1_2	Control			S977	1	0	0
Var2_PFL0030c	KRsIQWEAISEGYK	S3 Phospho	S2233	2173	2186	1	3.228	62.3	S2233	DS_1_1	Control			S1012	1	0	0
Var2_PFL0030c	KRsIQWEAISEGYKK	S3 Phospho	S2233	2173	2187	1	2.124	21.68	S2233	DS_1_2	Control			S1056	1	0	0
Var2_PFL0030c	KRsIQWEAISEGYKK	S3 Phospho	S2233	2173	2187	0.99	1.394	20.3	S2233	DS_1_2	Control			T1208	1	0	0
Var2_PFL0030c	sIQWEAISEGYK	S1 Phospho	S2233	2175	2186	1	2.823	59.89	S2233	DS_1_1	Control			T1915	2	0	0
Var2_PFL0030c	sIQWEAISEGYK	S1 Phospho	S2233	2175	2186	1	3.125	97.91	S2233	DS_1_1	Control			S2233	7	4	2
Var2_PFL0030c	sIQWEAISEGYK	S1 Phospho	S2233	2175	2186	1	3.814	81.12	S2233	DS_1_2	Control
Var2_PFL0030c	sIQWEAISEGYK	S1 Phospho	S2233	2175	2186	1		74.95	S2233	DS_1_2	Control
Var2_PFL0030c	GGDGTAGsSWVK	S8 Phospho	S824	759	770	0.91	2.449	10.11	S824	DS_1_2	Control
Var2_PFL0030c	NVLsRVSDEAAQPK	S4 Phospho	S1056	995	1008	0.91	0.7952	10.03	S1056	DS_1_1	Control
Var2_PFL0030c	NIGENSASGtVNK	T10 Phospho	T915	1848	1860	1	4.449	30.83	T915	DS_1_1	Control
Var2_PFL0030c	NIGENSASGtVNK	T10 Phospho	T915	1848	1860	1	3.224	43.88	T915	DS_1_2	Control
Var2_PFL0030c	LQQcNtAVVVNVPSPLGNTPHGYK	T6 Phospho	T934	871	894	1	5.196	111.95	T934	DS_1_1	Control
Var2_PFL0030c	LQQcNtAVVVNVPSPLGNTPHGYK	T6 Phospho	T934	871	894	1	4.433	123.61	T934	DS_1_2	Control
Var2_PFL0030c	mKSSEtScDcSEPIYIR	T6 Phospho	T1208	1145	1161	0.79	1.832	7.32	T1208	DS_1_2	Control
Var2_PFL0030c	NNDEVcNcNEsGIASVEQEQISDPSSNK	S11 Phospho	S429	361	388	0.44	2.269	0	S429	DS_2_1	PP1
Var2_PFL0030c	NNDEVcNcNESGIAsVEQEQISDPSSNK	S15 Phospho	S433	361	388	1	4.105	19.48	S433	DS_2_2	PP1
Var2_PFL0030c	KRsIQWEAISEGYKK	S3 Phospho	S2233	2173	2187	1	2.922	41.44	S2233	DS_2_1	PP1
Var2_PFL0030c	KRsIQWEAISEGYKK	S3 Phospho	S2233	2173	2187	1	3.519	87.64	S2233	DS_2_2	PP1
Var2_PFL0030c	sIQWEAISEGYK	S1 Phospho	S2233	2175	2186	1	2.616	67.04	S2233	DS_2_2	PP1
Var2_PFL0030c	sIQWEAISEGYKK	S1 Phospho	S2233	2175	2187	1		40.04	S2233	DS_2_2	PP1
Var2_PFL0030c	sIQWEAISEGYK	S1 Phospho	S2233	2175	2186	1	3.34	81.52	S2233	DS_3_1	PP2
Var2_PFL0030c	sIQWEAISEGYK	S1 Phospho	S2233	2175	2186	1	3.067	67.84	S2233	DS_3_2	PP2
Var2_PFL0030c	LQQcNtAVVVNVPSPLGNTPHGYK	T6 Phospho	T934	871	894	1	4.496	111.09	T934	DS_2_1	PP1
Var2_PFL0030c	LQQcNtAVVVNVPSPLGNTPHGYK	T6 Phospho	T934	871	894	1	2.22	65.31	T934	DS_2_2	PP1
