# Supplementary material for: Phosphorylation of the VAR2CSA extracellular region is associated with enhanced adhesive properties to the placental receptor CSA
Source: PLoS Biol. 2019 Jun 10;17(6):e3000308. doi: 10.1371/journal.pbio.3000308 (PMC6586358; doi:10.1371/journal.pbio.3000308)
Supplement: S4 Data — (XLSX) [file pbio.3000308.s014.xlsx]

## Sheet: Data Fig 3a 
	Experiment 1 (OD)						Experiment 2 (OD)						Experiment 3 (OD)
µg/ml protein	CSA 1-6 WT	Déco1-6WT	CSA1-6*	Déco1-6*		µg/ml protein	CSA 1-6 WT	Déco1-6WT	CSA1-6*	Déco1-6*		µg/ml protein	CSA 1-6 WT	Déco1-6WT	CSA1-6*	Déco1-6*
10	1.5525	2.73	0.5535	2.2245		10	1.498	2.532	0.4175	2.294		10	1.4685	2.5155	0.4505	2.105
5	1.378	2.7065	0.3165	2.0445		5	1.078	2.491	0.296	2.0455		5	1.0695	2.336	0.296	1.931
2.5	0.9345	2.627	0.1795	1.663		2.5	0.71	2.4295	0.1915	1.572		2.5	0.76	2.196	0.2065	1.54
1.25	0.5345	2.2645	0.111	0.987		1.25	0.3355	2.122	0.1005	0.9485		1.25	0.443	1.9275	0.14	1.0215
0.6	0.3185	1.809	0.0785	0.449		0.6	0.1725	1.7925	0.0705	0.4665		0.6	0.2625	1.6405	0.077	0.593
0.3	0.1955	1.3055	0.0585	0.2345		0.3	0.1105	1.2305	0.0645	0.2465		0.3	0.1605	1.2065	0.068	0.3215
0.15	0.088	0.6055	0.0515	0.115		0.15	0.0655	0.693	0.05	0.112		0.15	0.089	0.7135	0.0515	0.176
0	0.0405	0.042	0.0815	0.037		0	0.0405	0.0405	0.0355	0.0355		0	0.039	0.0425	0.037	0.0365
	SUMMARY
	CSA 1-6 WT		Déco1-6WT		CSA1-6 S249A/S433A		Déco1-6 S429A/S433A
µg/ml protein	Mean OD	st	Mean OD	st	Mean OD	st	Mean OD	st
10	1.50633	0.0426155	2.5925	0.119364	0.473833	0.0709389	2.20783	0.0955959
5	1.17517	0.17571	2.51117	0.186071	0.302833	0.0118357	2.007	0.0658198
2.5	0.8015	0.117863	2.4175	0.21575	0.1925	0.0135277	1.59167	0.0638148
1.25	0.437667	0.0996071	2.10467	0.169167	0.117167	0.0204593	0.985667	0.0365183
0.6	0.251167	0.0736569	1.74733	0.0928875	0.0753333	0.00425245	0.502833	0.0785753
0.3	0.1555	0.04272	1.2475	0.051643	0.0636667	0.00480451	0.2675	0.0471487
0.15	0.0808333	0.0132885	0.670667	0.0573592	0.051	0.000866025	0.134333	0.0361156
0	0.04	0.000866025	0.0416667	0.00104083	0.0513333	0.0261359	0.0363333	0.000763763

## Sheet: Data Fig 3b 
	Experiment 1 (OD)						Experiment 2 (OD)						Experiment 3 (OD)
µg/ml protein	CSA 1-6 WT	Déco1-6WT	CSA1-6*	Déco1-6*		µg/ml protein	CSA 1-6 WT	Déco1-6WT	CSA1-6*	Déco1-6*		µg/ml protein	CSA 1-6 WT	Déco1-6WT	CSA1-6*	Déco1-6*
10	1.45	2.1045	0.505	1.7365		10	1.67	2.1435	0.442	1.922		10	1.3275	2.0085	0.5885	1.71
5	1.2025	2.0655	0.328	1.4765		5	1.3955	2.0955	0.2765	1.775		5	1.153	1.991	0.3665	1.535
2.5	0.932	2.091	0.2025	1.1105		2.5	1.1255	2.0665	0.1545	1.405		2.5	0.686	1.887	0.2205	1.25
1.25	0.666	1.903	0.1105	0.808		1.25	0.827	1.9265	0.119	0.9655		1.25	0.4	1.667	0.136	0.7255
0.6	0.4985	1.6235	0.08	0.49		0.6	0.5455	1.723	0.09	0.574		0.6	0.2095	1.1935	0.0955	0.444
0.3	0.239	1.1175	0.048	0.1865		0.3	0.303	1.3785	0.0655	0.3415		0.3	0.0955	0.6675	0.035	0.2305
0.15	0.162	0.7115	0.0415	0.1065		0.15	0.193	0.9855	0.064	0.1825		0.15	0.07	0.3565	0.0505	0.1215
0	0.055	0.0475	0.0365	0.036		0	0.038	0.038	0.035	0.03		0	0.037	0.0345	0.036	0.0385
	SUMMARY
	CSA 1-6 WT		Déco1-6WT		CSA1-6 T934A		Déco1-6 T934A
µg/ml protein	Mean OD	st	Mean OD	st	Mean OD	st	Mean OD	st
10	1.4825	0.173548	2.0855	0.0694766	0.511833	0.0734887	1.7895	0.115511
5	1.25033	0.128131	2.05067	0.053806	0.323667	0.0451562	1.5955	0.158179
2.5	0.9145	0.220272	2.01483	0.111383	0.1925	0.0341174	1.25517	0.147318
1.25	0.631	0.215641	1.83217	0.14352	0.121833	0.012984	0.833	0.121937
0.6	0.417833	0.181946	1.51333	0.281416	0.0885	0.00785812	0.502667	0.0659191
0.3	0.2125	0.106258	1.0545	0.359662	0.0495	0.0153052	0.252833	0.079877
0.15	0.141667	0.0639713	0.6845	0.315368	0.052	0.0113248	0.136833	0.0402534
0	0.0433333	0.010116	0.04	0.00672681	0.0358333	0.000763763	0.0348333	0.00436845

## Sheet: Data Fig 3c 
	Experiment 1 (OD)						Experiment 2 (OD)						Experiment 3 (OD)
µg/ml protein	CSA 1-6 WT	Déco1-6WT	CSA1-6*	Déco1-6*		µg/ml protein	CSA 1-6 WT	Déco1-6WT	CSA1-6*	Déco1-6*		µg/ml protein	CSA 1-6 WT	Déco1-6WT	CSA1-6*	Déco1-6*
10	2.243	2.8025	2.106	3.041		10	2.74967	2.91	2.79533	3.0185		10	2.281	3.0045	2.605	2.9975
5	1.7125	2.274	1.85	2.7485		5	2.397	2.86	2.6	3.15967		5	1.8915	3.047	2.2265	2.814
2.5	1.879	2.0175	1.4305	2.584		2.5	2.152	2.617	2.534	2.808		2.5	1.608	2.6775	1.9985	2.648
1.25	1.0435	1.858	1.0725	2.2045		1.25	1.31067	1.628	1.604	2.21633		1.25	1.456	2.154	1.708	2.0485
0.6	0.73	1.064	0.7165	1.858		0.6	0.844	1.399	1.06633	1.68033		0.6	1.5625	1.5775	1.412	1.5005
0.3	0.483	0.6555	0.436	1.5575		0.3	0.476333	0.7745	0.521	1.057		0.3	1.2295	1.0985	1.3705	0.927
0.15	0.2205	0.434	0.2445	0.7515		0.15	0.235667	0.4955	0.291	0.646667		0.15	0.963	0.731	0.7215	0.615
0	0.039	0.0395	0.038	0.036		0	0.0336667	0.035	0.036	0.033		0	0.0355	0.043	0.035	0.0405
	SUMMARY
	CSA 1-6 WT		Déco1-6WT		CSA1-6 T934D		Déco1-6 T934D
µg/ml protein	Mean OD	st	Mean OD	st	Mean OD	st	Mean OD	st
10	2.42456	0.282195	2.90567	0.10107	2.50211	0.355998	3.019	0.0217543
5	2.00033	0.354991	2.727	0.403298	2.2255	0.375001	2.90739	0.22092
2.5	1.87967	0.272001	2.43733	0.364843	1.98767	0.55183	2.68	0.115378
1.25	1.27006	0.209227	1.88	0.263689	1.4615	0.340874	2.15644	0.0936697
0.6	1.0455	0.451349	1.34683	0.260694	1.06494	0.347752	1.67961	0.178751
0.3	0.729611	0.432929	0.842833	0.229269	0.775833	0.516747	1.1805	0.332899
0.15	0.473056	0.424372	0.5535	0.156765	0.419	0.263002	0.671056	0.0714435
0	0.0360556	0.00270972	0.0391667	0.0040104	0.0363333	0.00152753	0.0365	0.00377492
