# Supplementary material for: Phosphorylation of the VAR2CSA extracellular region is associated with enhanced adhesive properties to the placental receptor CSA
Source: PLoS Biol. 2019 Jun 10;17(6):e3000308. doi: 10.1371/journal.pbio.3000308 (PMC6586358; doi:10.1371/journal.pbio.3000308)
Supplement: S5 Data — (XLSX) [file pbio.3000308.s015.xlsx]

## Sheet: Data Fig 5b
	experiment 1		experiment 2		Mean experiment 1 + 2
	geomean	geomean - blank	geomean	geomean - blank
NF54CSA WT	1351	1260.5	1095	1010	1135.25
NF54CSA T934A	1166	1084	969	889	986.5

## Sheet: Data Fig 5c
	Experiment 1
		NF54wt										NF54pl7TD1
Coated receptor	chambers	nº iRBC	mean	standard deviation	mean	mean Stdev	nº iRBC/mm2	mean	standard deviation	mean	mean Stdev	nº iRBC	mean	standard deviation	mean	mean Stdev	nº iRBC/mm2	mean	standard deviation	mean	mean Stdev
CSA	1	500	498.2	66.9044	462	65.6286	14705.9	14652.9	1967.78	13588.2	1930.25	301	274.8	40.8436	219	67.6297	8852.94	8082.35	1201.28	6441.18	1989.11
	2	524					15411.8					231					6794.12
	3	578					17000					237					6970.59
	4	495					14558.8					326					9588.24
	5	394					11588.2					279					8205.88
CSA 2	6	391	425.8	44.0307			11500	12523.5	1295.02			189	163.2	28.9603			5558.82	4800	851.774
	7	378					11117.6					194					5705.88
	8	422					12411.8					165					4852.94
	9	485					14264.7					138					4058.82
	10	453					13323.5					130					3823.53
						NF54CSAwt	NF54CSA T934A	% binding T934A vs WT
					CSA	13588.2	6441.18	47.4026
	Experiment 2
		NF54wt										NF54pl7TD1
Coated receptor	chambers	nº iRBC	mean	standard deviation	mean	mean Stdev	nº iRBC/mm2	mean	standard deviation	mean	mean Stdev	nº iRBC	mean	standard deviation	mean	mean Stdev	nº iRBC/mm2	mean	standard deviation	mean	mean Stdev
CSA	1	352	491	81.4647	472.3	62.7376	10352.9	14441.2	2396.02	13891.2	1845.22	413	467.8	35.6258	383.6	102.917	12147.1	13758.8	1047.82	11282.4	3026.96
	2	518					15235.3					459					13500
	3	503					14794.1					489					14382.4
	4	515					15147.1					471					13852.9
	5	567					16676.5					507					14911.8
CSA 2	6	464	453.6	36.6783			13647.1	13341.2	1078.77			297	299.4	69.5579			8735.29	8805.88	2045.82
	7	435					12794.1					219					6441.18
	8	493					14500					297					8735.29
	9	476					14000					274					8058.82
	10	400					11764.7					410					12058.8
						NF54CSAwt	NF54CSA T934A	% binding T934A vs WT
					CSA	13891.2	11282.4	81.2196
	Experiment 3
		NF54wt										NF54pl7TD1
Coated receptor	chambers	nº iRBC	mean	standard deviation	mean	mean Stdev	nº iRBC/mm2	mean	standard deviation	mean	mean Stdev	nº iRBC	mean	standard deviation	mean	mean Stdev	nº iRBC/mm2	mean	standard deviation	mean	mean Stdev
CSA	1	131	131.2	15.8335	149.4	22.152	3852.94	3858.82	465.691	4394.12	651.529	70	95.2	16.5288	73.8	25.8104	2058.82	2800	486.14	2170.59	759.13
	2	112					3294.12					110					3235.29
	3	151					4441.18					108					3176.47
	4	120					3529.41					88					2588.24
	5	142					4176.47					100					2941.18
CSA 2	6	160	167.6	5.02991			4705.88	4929.41	147.939			43	52.4	8.98888			1264.71	1541.18	264.379
	7	169					4970.59					45					1323.53
	8	168					4941.18					51					1500
	9	167					4911.76					64					1882.35
	10	174					5117.65					59					1735.29
						NF54CSAwt	NF54CSA T934A	% binding T934A vs WT
					CSA	4394.12	2170.59	49.3976
	SUMMARY
						Experiment1	Experiment2	Experiment3	Mean
					% binding T934A vs WT	47.4026	81.2196	49.3976	59.3399

## Sheet: Data Fig 5d
	Experiment 1
		NF54CSAwt 0,5Dyn						NF54CSA T934A 0,5Dyn
Coated receptor	chambers	nº iRBC	mean	standard deviation	nº iRBC/mm2	mean	standard deviation	nº iRBC	mean	standard deviation	nº iRBC/mm2	mean	standard deviation
	5	182	164	10.7889	5352.94	4823.53	317.32	100	98.1667	9.53764	2941.18	2887.25	280.519
CSA 2	6	170			5000			103			3029.41
	7	160			4705.88			88			2588.24
	8	158			4647.06			104			3058.82
	9	151			4441.18			109			3205.88
	10	163			4794.12			85			2500
				0,5 dyn
				NF54CSAwt	NF54CSA T934A
			Mean	4823.53	2887.25
			stdev	317.32	280.519
	Experiment 2
		NF54CSAwt 0,5Dyn							NF54CSA T934A 0,5Dyn
Coated receptor	chambers	nº iRBC	mean	standard deviation	nº iRBC/mm2	mean	standard deviation	chambers	nº iRBC	mean	standard deviation	nº iRBC/mm2	mean	standard deviation	chambers
	1	51	43.1667	8.01041	1500	1269.61	235.6	2	29	24.8333	6.40052	852.941	730.392	188.251	1
déco	8	36			1058.82			7	34			1000			8
	9	41			1205.88			10	23			676.471			9
	16	45			1323.53			15	19			558.824			16
	17	53			1558.82			18	27			794.118			17
	24	33			970.588			23	17			500			24
	3	0	0	0	0	0	0	4	0	0	0	0	0	0	3
déco + inhib CSA	6	0			0			5	0			0			6
	11	0			0			12	0			0			11
	14	0			0			13	0			0			14
	19	0			0			20	0			0			19
	22	0			0			21	0			0			22
				0,5 dyn
				NF54CSAwt	NF54CSA T934A
			Mean	1269.61	730.392
			stdev	235.6	188.251
		SUMMARY
		experiment 1			experiment 2
		NF54CSAwt	NF54CSA T934A	%binding of T934A vs WT	NF54wt	NF54pl7TD1	%binding of T934A vs WT
	Mean	4823.53	2887.25	0.598577	1269.61	730.392	0.57529
		Mean of the 2 experiments: (57+60)/2=58%
			Experiment1	Experiment2	Mean
		% binding T934A vs WT	59.9	57.5	58.7
